# Supplementary material for: 1-[(3-Nitro­phen­yl)(piperidin-1-yl)methyl]piperidine
Source: Acta Crystallogr Sect E Struct Rep Online. 2012 May 31;68(Pt 6):o1941. doi: 10.1107/S1600536812023525 (PMC3379494; doi:10.1107/S1600536812023525)
Supplement: Supplementary file 2 [file e-68-o1941-Isup2.hkl]

# 
# h,k,l, Fc-squared, Fo-squared, sigma(Fo-squared) and status flag 
# 
data_I
_shelx_title ' 1 in Pbca' 
_shelx_refln_list_code          4 
_shelx_F_calc_maximum      249.77 
_exptl_crystal_F_000      1312.00 
_reflns_d_resolution_high  0.8107 
 
loop_ 
 _symmetry_equiv_pos_as_xyz 
 'x, y, z' 
 '-x+1/2, -y, z+1/2' 
 '-x, y+1/2, -z+1/2' 
 'x+1/2, -y+1/2, -z' 
 '-x, -y, -z' 
 'x-1/2, y, -z-1/2' 
 'x, -y-1/2, z-1/2' 
 '-x-1/2, y-1/2, z' 
 
_cell_length_a    12.1993 
_cell_length_b     8.2012 
_cell_length_c    33.4535 
_cell_angle_alpha  90.000 
_cell_angle_beta   90.000 
_cell_angle_gamma  90.000 
 
_shelx_F_squared_multiplier     1.000 
 
loop_ 
 _refln_index_h 
 _refln_index_k 
 _refln_index_l 
 _refln_F_squared_calc 
 _refln_F_squared_meas 
 _refln_F_squared_sigma 
 _refln_observed_status 
   2   0   0    22056.20    24453.66    335.58 o 
   4   0   0     6032.83     5601.57     76.76 o 
   6   0   0     4971.34     4999.53     88.56 o 
   8   0   0        0.13       19.52      3.13 o 
  10   0   0      512.00      598.88     12.34 o 
  12   0   0        4.37       27.89      5.37 o 
  14   0   0       54.22       59.21      7.10 o 
   2   1   0      472.99      381.25      9.12 o 
   4   1   0      233.41      278.52      4.56 o 
   6   1   0     1711.44     1377.11     14.70 o 
   8   1   0      292.04      278.62      4.98 o 
  10   1   0     3381.04     3362.37     34.79 o 
  12   1   0      154.02      149.50      6.21 o 
  14   1   0        6.34        8.72      3.78 o 
   0   2   0    62383.24    60571.93   1452.41 o 
   2   2   0       96.86      296.29      4.05 o 
   4   2   0     1663.61     1472.14     15.21 o 
   6   2   0     7418.36     7599.29     81.81 o 
   8   2   0       25.59       15.56      3.98 o 
  10   2   0       15.47       12.15      2.75 o 
  12   2   0       88.39       88.51      6.05 o 
  14   2   0       63.03       74.10      5.42 o 
   2   3   0     3039.38     3093.24     33.74 o 
   4   3   0      430.23      651.18      7.72 o 
   6   3   0      455.43      392.37      5.60 o 
   8   3   0       11.50       28.87      2.02 o 
  10   3   0      684.22      614.21     15.04 o 
  12   3   0        1.46        3.27      2.83 o 
  14   3   0       26.85        7.47      6.90 o 
   0   4   0      268.18      230.19      5.15 o 
   2   4   0      373.41      378.99      5.06 o 
   4   4   0      125.46      131.82      3.01 o 
   6   4   0     1901.70     1893.60     21.50 o 
   8   4   0       68.34       79.88      3.04 o 
  10   4   0       80.36       74.37      4.13 o 
  12   4   0        2.04       -4.76      3.91 o 
   2   5   0      305.14      294.73      4.58 o 
   4   5   0       94.97      110.12      4.06 o 
   6   5   0        0.01        5.57      2.09 o 
   8   5   0       42.30       58.25      4.69 o 
  10   5   0       10.79        9.49      3.78 o 
  12   5   0        0.01       -3.13      4.08 o 
   0   6   0        0.59        1.14      2.40 o 
   2   6   0       47.54       63.06      2.60 o 
   4   6   0       27.91       26.87      2.83 o 
   6   6   0        2.81       -2.21      2.66 o 
   8   6   0       16.96       20.63      3.96 o 
  10   6   0        0.00        1.43      4.41 o 
  12   6   0       69.56       84.72      6.63 o 
   2   7   0       37.70       28.22      3.10 o 
   4   7   0       32.97       33.44      3.96 o 
   6   7   0      150.23      127.96      5.21 o 
   8   7   0       85.86       83.40      5.97 o 
  10   7   0        1.07        1.41      4.72 o 
   0   8   0        9.80        5.39      5.52 o 
   2   8   0        0.93        8.04      4.20 o 
   4   8   0       41.71       71.19      6.32 o 
   6   8   0       43.00       35.94      6.14 o 
   8   8   0       56.62       52.45      5.59 o 
   2   9   0      105.47      113.66      7.31 o 
   4   9   0        8.79       11.17      5.21 o 
   6   9   0       22.80       27.53      8.72 o 
   0  10   0      198.94      231.14     15.18 o 
   2  10   0       79.02      102.22     12.17 o 
   1   1   1    10511.65    10035.11     84.81 o 
   2   1   1    48371.18    47836.65   1030.49 o 
   3   1   1     3329.31     2972.90     23.84 o 
   4   1   1     1828.89     1861.60     15.31 o 
   5   1   1      244.68      235.21      2.79 o 
   6   1   1       41.54       60.43      1.69 o 
   7   1   1     2157.30     2038.34     15.81 o 
   8   1   1        0.78        2.36      1.15 o 
   9   1   1       16.17       21.10      1.58 o 
  10   1   1        0.52       31.71      2.47 o 
  11   1   1       93.16      158.57      4.13 o 
  12   1   1        0.81        1.54      2.30 o 
  13   1   1       21.09       22.30      2.77 o 
  14   1   1        2.68        3.13      2.89 o 
   0   2   1    13497.85    14067.44    356.17 o 
   1   2   1     6318.71     5512.80     39.55 o 
   2   2   1     3484.11     3559.67     25.71 o 
   3   2   1    13441.28    12419.19     84.76 o 
   4   2   1     4971.02     5406.52     39.02 o 
   5   2   1     3649.71     3571.20     26.27 o 
   6   2   1     3544.50     4012.89     37.52 o 
   7   2   1      469.11      426.61      4.95 o 
   8   2   1      882.14      860.68      9.82 o 
   9   2   1       62.93       81.27      2.40 o 
  10   2   1       34.42       33.85      2.71 o 
  11   2   1        8.19        0.43      2.03 o 
  12   2   1      285.65      262.87      5.04 o 
  13   2   1        5.20       11.42      2.75 o 
  14   2   1       29.22       26.77      3.12 o 
   1   3   1        1.45       27.01      1.36 o 
   2   3   1        0.06        5.61      0.70 o 
   3   3   1     1315.29     1777.37     12.83 o 
   4   3   1     6765.50     7148.88     49.01 o 
   5   3   1      953.87     1296.86      9.86 o 
   6   3   1      120.33      163.84      2.46 o 
   7   3   1      305.49      236.11      3.25 o 
   8   3   1       16.52       11.56      1.38 o 
   9   3   1        2.72        0.07      1.36 o 
  10   3   1       71.72       76.47      3.13 o 
  11   3   1       94.53       77.86      3.56 o 
  12   3   1       40.09       40.99      2.88 o 
  13   3   1       41.19       53.89      3.71 o 
  14   3   1       41.05       37.26      3.76 o 
   0   4   1        6.68        6.93      1.23 o 
   1   4   1       95.00       62.21      1.44 o 
   2   4   1       23.64       23.24      1.00 o 
   3   4   1       11.23       33.91      1.22 o 
   4   4   1     1091.24     1107.71      8.62 o 
   5   4   1      966.80     1065.33      8.45 o 
   6   4   1      387.50      407.95      4.31 o 
   7   4   1       70.72       83.13      2.07 o 
   8   4   1       14.93       15.09      1.51 o 
   9   4   1        2.22        1.77      1.78 o 
  10   4   1       29.98       39.06      2.38 o 
  11   4   1        0.49       -2.84      1.90 o 
  12   4   1        0.37       -0.36      1.52 o 
  13   4   1       25.33       27.35      4.02 o 
   1   5   1      114.72      110.84      2.00 o 
   2   5   1       19.05       25.82      1.21 o 
   3   5   1        2.47        7.06      0.91 o 
   4   5   1      305.16      318.70      3.64 o 
   5   5   1      720.69      675.71      6.02 o 
   6   5   1      133.63      141.28      2.60 o 
   7   5   1       31.68       26.59      1.80 o 
   8   5   1        2.72        0.99      1.85 o 
   9   5   1       68.59       65.27      3.52 o 
  10   5   1        2.19       -3.78      2.52 o 
  11   5   1       10.92        9.59      2.94 o 
  12   5   1        2.53       -3.55      2.85 o 
  13   5   1        6.27       -2.72      4.50 o 
   0   6   1       13.33       13.88      2.46 o 
   1   6   1      210.55      228.22      3.06 o 
   2   6   1        0.46        0.58      1.32 o 
   3   6   1        3.24       18.90      1.57 o 
   4   6   1       11.89       16.18      2.01 o 
   5   6   1      125.15      109.98      3.31 o 
   6   6   1       80.81       70.58      2.73 o 
   7   6   1       12.49        7.20      2.15 o 
   8   6   1      121.28      114.37      4.39 o 
   9   6   1       69.80       69.98      3.87 o 
  10   6   1       56.87       60.65      3.87 o 
  11   6   1       29.38       34.94      3.65 o 
  12   6   1        2.96       -3.14      3.24 o 
   1   7   1      140.48      115.65      3.78 o 
   2   7   1       25.02       23.43      2.34 o 
   3   7   1       32.15       54.08      2.62 o 
   4   7   1      173.48      163.73      3.84 o 
   5   7   1      290.48      273.89      5.83 o 
   6   7   1      270.60      252.44      5.11 o 
   7   7   1       59.19       81.28      3.99 o 
   8   7   1       32.30       33.73      3.29 o 
   9   7   1        4.64       10.74      3.07 o 
  10   7   1        0.75       -2.40      3.11 o 
   0   8   1       55.85       59.27      7.31 o 
   1   8   1      126.69      127.26      4.88 o 
   2   8   1       38.45       36.07      3.53 o 
   3   8   1       23.59       34.76      3.71 o 
   4   8   1      253.63      248.06      6.19 o 
   5   8   1      517.66      532.84     10.51 o 
   6   8   1       42.48       41.61      3.81 o 
   7   8   1        0.81       -0.13      3.06 o 
   8   8   1        5.51        8.12      3.22 o 
   9   8   1       20.07       11.77      3.39 o 
   1   9   1       75.40       70.91      4.58 o 
   2   9   1        1.47        7.98      3.51 o 
   3   9   1      112.11       90.13      4.89 o 
   4   9   1        0.37       -0.35      3.12 o 
   5   9   1        0.01        5.43      4.00 o 
   6   9   1        0.07       -0.95      5.02 o 
   0  10   1      114.10      138.93      8.98 o 
   1  10   1       42.90       59.16      5.13 o 
   2  10   1       45.08       50.65      4.85 o 
   1   0   2     1593.07     2169.18     26.25 o 
   2   0   2     9915.79     5703.76    125.29 o 
   3   0   2     1276.43     1449.91     16.22 o 
   4   0   2      152.74      124.37      3.52 o 
   5   0   2       90.00       49.53      2.12 o 
   6   0   2      123.52       87.50      2.50 o 
   7   0   2     2505.17     2438.51     27.92 o 
   8   0   2     1046.97      931.40     11.04 o 
   9   0   2     5672.61     5368.34     53.39 o 
  10   0   2     4023.54     4054.57     46.16 o 
  11   0   2      822.32      702.66     11.17 o 
  12   0   2       26.27       61.37      4.62 o 
  13   0   2       98.72       95.85      5.38 o 
  14   0   2       61.48       56.18      6.25 o 
  15   0   2        0.30        1.08      4.80 o 
   1   1   2    12679.62    12663.84    195.23 o 
   2   1   2      189.58      485.90      4.12 o 
   3   1   2     4246.20     4481.70     32.35 o 
   4   1   2        5.77       43.03      1.18 o 
   5   1   2      150.06      129.81      1.94 o 
   6   1   2      985.00      752.29      6.44 o 
   7   1   2      365.06      454.68      4.63 o 
   8   1   2      210.45      242.22      3.32 o 
   9   1   2       60.85       55.99      1.93 o 
  10   1   2       44.87       69.52      3.48 o 
  11   1   2       28.96       44.59      2.81 o 
  12   1   2      126.96      110.94      3.94 o 
  13   1   2       20.51       17.26      2.83 o 
  14   1   2       11.28       16.96      3.42 o 
   0   2   2     4741.16     5243.49     56.02 o 
   1   2   2      105.93      203.17      2.34 o 
   2   2   2       75.25       83.08      3.14 o 
   3   2   2     2645.69     2579.05     18.98 o 
   4   2   2     9005.46     8740.61     64.78 o 
   5   2   2      602.63      848.81      7.85 o 
   6   2   2      114.60      164.60      4.01 o 
   7   2   2      255.26      311.29      3.89 o 
   8   2   2       78.28       56.27      1.75 o 
   9   2   2      281.89      253.70      4.53 o 
  10   2   2      712.83      644.55      7.49 o 
  11   2   2       41.52       57.72      2.95 o 
  12   2   2        4.12        7.72      2.31 o 
  13   2   2       20.18        9.78      2.65 o 
  14   2   2       22.47       25.85      3.46 o 
   1   3   2      461.09      482.04      4.18 o 
   2   3   2      365.71      231.93      2.38 o 
   3   3   2        7.55       26.46      1.14 o 
   4   3   2      621.57      737.98      6.22 o 
   5   3   2     1083.61     1252.54      9.59 o 
   6   3   2     2082.71     1922.11     14.99 o 
   7   3   2      529.97      613.68      6.19 o 
   8   3   2       51.05       44.90      1.71 o 
   9   3   2       82.32       75.84      2.61 o 
  10   3   2        0.29       -2.00      1.45 o 
  11   3   2       22.96       23.68      2.50 o 
  12   3   2       14.32       10.23      2.26 o 
  13   3   2        2.96        3.85      2.75 o 
  14   3   2        4.71        6.92      3.47 o 
   0   4   2      818.95      772.70      8.75 o 
   1   4   2       48.18       63.73      1.57 o 
   2   4   2       33.57       41.43      1.29 o 
   3   4   2      682.41      785.45      6.37 o 
   4   4   2      347.59      305.75      3.71 o 
   5   4   2        0.31       12.61      1.13 o 
   6   4   2        0.30       12.69      1.25 o 
   7   4   2      458.63      451.06      4.61 o 
   8   4   2        0.10       -0.08      1.34 o 
   9   4   2       19.78       12.83      1.89 o 
  10   4   2       13.74       14.74      1.74 o 
  11   4   2        0.90       -1.16      1.70 o 
  12   4   2       14.74        6.92      2.11 o 
  13   4   2        3.91       -2.52      2.88 o 
   1   5   2      392.29      414.34      4.05 o 
   2   5   2       46.95       43.84      1.40 o 
   3   5   2      121.14      159.81      2.45 o 
   4   5   2        8.45       14.92      1.14 o 
   5   5   2      137.54      157.54      2.61 o 
   6   5   2      501.36      465.70      5.26 o 
   7   5   2       10.34       11.71      1.74 o 
   8   5   2        8.29        3.56      1.96 o 
   9   5   2       42.74       42.38      2.75 o 
  10   5   2        3.19        0.76      2.96 o 
  11   5   2       52.80       53.75      3.75 o 
  12   5   2       13.29       15.39      3.23 o 
  13   5   2        1.27       -1.77      3.61 o 
   0   6   2        0.38        6.37      1.74 o 
   1   6   2        0.60        3.91      1.32 o 
   2   6   2      235.84      248.97      3.56 o 
   3   6   2      106.47       97.13      2.53 o 
   4   6   2      387.51      359.66      5.55 o 
   5   6   2       22.36       19.00      1.90 o 
   6   6   2        4.79        0.35      1.80 o 
   7   6   2      182.47      139.88      3.96 o 
   8   6   2       16.27       12.58      2.64 o 
   9   6   2        4.30        3.33      2.68 o 
  10   6   2        0.83        0.55      2.81 o 
  11   6   2        5.35        3.27      3.02 o 
  12   6   2        0.79       -3.82      3.12 o 
   1   7   2        1.68        1.52      2.02 o 
   2   7   2      185.55      169.58      4.00 o 
   3   7   2      564.67      518.35      6.70 o 
   4   7   2       23.52       25.50      2.27 o 
   5   7   2       58.85       72.76      2.98 o 
   6   7   2      134.12      141.14      5.31 o 
   7   7   2       22.06       23.54      2.77 o 
   8   7   2       27.41       20.19      3.22 o 
   9   7   2      115.68      113.10      4.72 o 
  10   7   2        5.31       -0.09      3.06 o 
   0   8   2       70.37       66.55      5.61 o 
   1   8   2       12.79       16.08      3.05 o 
   2   8   2        0.60        0.14      3.28 o 
   3   8   2      442.05      432.04      8.05 o 
   4   8   2       27.38       49.80      3.69 o 
   5   8   2      491.54      470.98      7.83 o 
   6   8   2        9.59        8.87      2.80 o 
   7   8   2       14.61        9.90      3.36 o 
   8   8   2        6.18        7.64      3.51 o 
   9   8   2        8.24        7.02      3.29 o 
   1   9   2       30.69       41.90      4.09 o 
   2   9   2       29.29       40.49      4.04 o 
   3   9   2      409.44      427.32      9.17 o 
   4   9   2        0.41        2.99      3.29 o 
   5   9   2        5.76        5.39      4.23 o 
   6   9   2       29.79       27.94      5.72 o 
   0  10   2        4.71       23.52      6.30 o 
   1  10   2        0.31        4.48      5.57 o 
   2  10   2       15.28       22.22      4.19 o 
   1   1   3       34.10       78.20      1.05 o 
   2   1   3     6474.92     7281.40     61.39 o 
   3   1   3       62.82      127.80      1.77 o 
   4   1   3      146.06      113.13      1.57 o 
   5   1   3      928.33      981.56      7.95 o 
   6   1   3      669.57      612.02      5.49 o 
   7   1   3     1622.43     1852.61     14.25 o 
   8   1   3      686.51      622.17      6.04 o 
   9   1   3       54.82       59.73      2.22 o 
  10   1   3      189.94      137.93      3.57 o 
  11   1   3     1890.91     1833.00     16.40 o 
  12   1   3      444.95      408.82      6.74 o 
  13   1   3       12.46        6.61      2.54 o 
  14   1   3       25.45       35.16      3.23 o 
   0   2   3       68.63       72.85      4.10 o 
   1   2   3     9575.14     8782.45    132.48 o 
   2   2   3     1121.14     1103.55      8.78 o 
   3   2   3      708.21     1040.89      8.40 o 
   4   2   3      746.10      819.94      6.61 o 
   5   2   3     3055.56     3458.91     26.44 o 
   6   2   3      435.29      594.35      5.53 o 
   7   2   3       48.65       58.25      1.67 o 
   8   2   3       21.00       21.79      1.47 o 
   9   2   3       31.58       45.96      1.96 o 
  10   2   3      346.41      375.33      4.88 o 
  11   2   3       44.33       29.28      2.45 o 
  12   2   3       91.74       94.01      3.92 o 
  13   2   3       87.35       99.52      4.12 o 
  14   2   3      115.46      128.80      4.91 o 
   1   3   3     3064.31     2869.55     34.37 o 
   2   3   3      444.70      477.43      4.02 o 
   3   3   3     1853.16     1717.79     13.02 o 
   4   3   3     2705.69     2847.67     21.90 o 
   5   3   3     7634.48     7774.79     58.99 o 
   6   3   3     3077.28     3181.75     23.81 o 
   7   3   3       52.43       48.32      1.57 o 
   8   3   3        0.19       -1.04      1.10 o 
   9   3   3      151.59      142.58      3.28 o 
  10   3   3       61.41       62.81      2.68 o 
  11   3   3        1.78       -2.31      1.85 o 
  12   3   3       40.14       50.13      3.70 o 
  13   3   3       24.55       29.65      2.84 o 
  14   3   3        0.13        0.78      3.43 o 
   0   4   3      316.31      408.77      5.34 o 
   1   4   3       60.02       37.79      1.26 o 
   2   4   3      445.12      452.87      4.07 o 
   3   4   3      306.91      314.53      3.21 o 
   4   4   3     1431.10     1332.08     10.65 o 
   5   4   3     1210.43     1254.50      9.75 o 
   6   4   3      125.63      160.71      2.49 o 
   7   4   3      178.96      201.70      2.92 o 
   8   4   3       18.42       19.13      1.64 o 
   9   4   3       11.04       13.41      1.93 o 
  10   4   3        5.36        3.04      1.85 o 
  11   4   3        3.49        6.50      2.10 o 
  12   4   3        0.49        0.70      2.68 o 
  13   4   3       17.05        4.25      3.12 o 
   1   5   3        0.19        4.35      1.00 o 
   2   5   3        6.37       18.90      1.19 o 
   3   5   3        7.19       21.43      1.15 o 
   4   5   3       19.47       28.84      1.40 o 
   5   5   3      310.66      322.55      4.35 o 
   6   5   3        0.22        6.46      1.45 o 
   7   5   3       65.10       68.74      2.62 o 
   8   5   3       13.45       20.64      2.05 o 
   9   5   3       25.24       13.68      2.36 o 
  10   5   3       34.69       30.75      2.84 o 
  11   5   3        0.26        4.19      2.76 o 
  12   5   3        0.08        0.33      2.97 o 
  13   5   3        0.15       -2.46      3.63 o 
   0   6   3      750.89      707.86      8.90 o 
   1   6   3        5.17        6.51      1.35 o 
   2   6   3        9.78        7.58      1.43 o 
   3   6   3       41.29       44.66      1.98 o 
   4   6   3       24.34       32.10      2.01 o 
   5   6   3        2.54        1.38      1.57 o 
   6   6   3      104.34       83.94      3.12 o 
   7   6   3       61.46       56.45      3.00 o 
   8   6   3      112.71      100.32      3.65 o 
   9   6   3        5.86        5.10      2.64 o 
  10   6   3       21.38       19.35      3.19 o 
  11   6   3        0.20       -0.95      2.97 o 
  12   6   3        3.30       -3.59      3.25 o 
   1   7   3        0.05        2.71      1.84 o 
   2   7   3      117.06      122.62      3.85 o 
   3   7   3        0.71        8.14      2.20 o 
   4   7   3      224.14      214.38      5.62 o 
   5   7   3      217.27      207.47      4.33 o 
   6   7   3       15.52       29.02      2.76 o 
   7   7   3      143.88      130.30      4.56 o 
   8   7   3       51.85       45.51      3.51 o 
   9   7   3        1.04       -1.21      2.80 o 
  10   7   3        0.20       -4.30      3.04 o 
   0   8   3       42.57       33.56      4.92 o 
   1   8   3       11.63        5.43      2.88 o 
   2   8   3        3.72        4.81      2.76 o 
   3   8   3       55.44       64.09      3.88 o 
   4   8   3       16.45       18.75      2.83 o 
   5   8   3       40.71       37.38      3.95 o 
   6   8   3        3.59        9.47      3.09 o 
   7   8   3        6.92        8.98      3.71 o 
   8   8   3        6.31        1.27      3.29 o 
   9   8   3        1.12       -4.87      3.25 o 
   1   9   3       62.87       69.40      4.57 o 
   2   9   3        0.03        4.43      3.25 o 
   3   9   3       10.75       23.68      3.82 o 
   4   9   3       37.82       32.50      4.14 o 
   5   9   3        4.54        2.76      4.11 o 
   6   9   3       23.97       34.20      5.98 o 
   0  10   3      282.65      294.23     17.43 o 
   1  10   3       18.04       16.29      5.79 o 
   2  10   3       81.84       97.17      5.57 o 
   0   0   4     6036.60     6437.75    148.37 o 
   1   0   4      968.61      878.58     10.84 o 
   2   0   4    36289.06    33036.05    386.47 o 
   3   0   4       18.15       27.21      1.43 o 
   4   0   4     2233.33     1977.38     19.84 o 
   5   0   4     5008.23     4459.87     43.74 o 
   6   0   4      471.36      356.29      5.81 o 
   7   0   4       23.11       19.85      1.73 o 
   8   0   4      837.70      765.77      9.50 o 
   9   0   4     1294.03     1354.60     15.44 o 
  10   0   4      112.54      104.23      4.47 o 
  11   0   4      303.08      237.76      6.16 o 
  12   0   4       59.43       74.54      4.83 o 
  13   0   4        2.99        4.72      5.18 o 
  14   0   4       18.61        5.67      4.62 o 
   1   1   4      766.85      988.79      8.21 o 
   2   1   4     9628.87     8948.91     67.98 o 
   3   1   4     2295.25     1911.35     13.53 o 
   4   1   4        0.53       36.56      1.00 o 
   5   1   4      350.81      332.54      3.40 o 
   6   1   4      120.45      247.90      4.87 o 
   7   1   4        7.07        6.77      1.16 o 
   8   1   4     1814.84     1897.09     15.54 o 
   9   1   4       38.12       63.88      2.27 o 
  10   1   4       28.59       33.64      3.02 o 
  11   1   4       13.24       35.30      2.61 o 
  12   1   4      360.33      363.32      5.91 o 
  13   1   4        0.08       -3.49      2.33 o 
  14   1   4        3.21        1.51      2.63 o 
   0   2   4    10190.27    11183.49    323.26 o 
   1   2   4      198.16      315.55      3.96 o 
   2   2   4     1659.93     1326.02      9.89 o 
   3   2   4      709.14      811.53      6.39 o 
   4   2   4      647.69      860.50      7.00 o 
   5   2   4     2035.23     1954.17     14.93 o 
   6   2   4      122.89      152.09      2.30 o 
   7   2   4      407.86      443.19      4.36 o 
   8   2   4        0.01        0.92      1.18 o 
   9   2   4      280.68      326.22      4.53 o 
  10   2   4       74.93      101.37      2.89 o 
  11   2   4      109.91      118.73      3.63 o 
  12   2   4       17.29       18.20      2.18 o 
  13   2   4        1.65        3.04      1.94 o 
  14   2   4        3.02        6.34      2.90 o 
   1   3   4        0.01        6.12      0.69 o 
   2   3   4      129.98      234.69      2.49 o 
   3   3   4       49.10       58.43      1.39 o 
   4   3   4      510.57      662.72      6.08 o 
   5   3   4     1540.06     1515.01     12.36 o 
   6   3   4       25.43       31.69      2.15 o 
   7   3   4       69.76       63.49      1.79 o 
   8   3   4        5.11        3.04      1.02 o 
   9   3   4       23.68       28.75      1.84 o 
  10   3   4       16.68       15.00      1.88 o 
  11   3   4        1.89        6.48      2.09 o 
  12   3   4        0.93        1.22      2.48 o 
  13   3   4        1.14       -1.51      2.90 o 
  14   3   4       26.31       19.55      3.61 o 
   0   4   4     2387.97     2366.65     26.35 o 
   1   4   4      142.06      151.31      2.12 o 
   2   4   4        1.70        4.84      0.97 o 
   3   4   4     1422.41     1353.13     10.19 o 
   4   4   4       18.76       40.12      1.40 o 
   5   4   4        0.35        7.30      1.02 o 
   6   4   4      264.25      351.08      3.77 o 
   7   4   4      210.90      222.18      3.66 o 
   8   4   4      149.60      146.39      3.21 o 
   9   4   4        0.85        6.72      1.96 o 
  10   4   4       34.72       49.46      2.77 o 
  11   4   4       16.78       13.92      2.51 o 
  12   4   4       23.97       16.54      3.05 o 
  13   4   4        0.40       -3.81      2.80 o 
   1   5   4      879.08      902.99      7.65 o 
   2   5   4       64.00       58.70      1.58 o 
   3   5   4        3.69        3.18      1.00 o 
   4   5   4       12.99       28.22      1.54 o 
   5   5   4      456.83      426.19      5.16 o 
   6   5   4      143.08      140.75      2.84 o 
   7   5   4        3.12        2.20      1.59 o 
   8   5   4        2.29        3.03      1.72 o 
   9   5   4       15.69       15.68      2.35 o 
  10   5   4        7.20        7.69      2.36 o 
  11   5   4        8.75        3.61      2.71 o 
  12   5   4        0.14       -2.47      2.95 o 
  13   5   4       31.02       32.73      4.40 o 
   0   6   4        8.77       17.58      2.61 o 
   1   6   4       33.28       45.69      1.86 o 
   2   6   4       67.66       64.26      2.24 o 
   3   6   4        7.29        9.34      1.50 o 
   4   6   4        5.15        6.43      1.54 o 
   5   6   4       29.01       33.27      1.87 o 
   6   6   4       49.28       58.52      2.75 o 
   7   6   4      115.82      125.32      3.88 o 
   8   6   4        1.12        2.62      2.28 o 
   9   6   4       10.70        4.52      2.74 o 
  10   6   4       12.12       11.17      3.04 o 
  11   6   4        0.19       -4.22      2.98 o 
  12   6   4        1.20       -3.28      3.06 o 
   1   7   4      302.25      280.14      4.66 o 
   2   7   4       22.53       25.23      2.25 o 
   3   7   4       67.73       51.67      2.87 o 
   4   7   4      359.28      295.23      5.33 o 
   5   7   4       16.73       26.51      2.40 o 
   6   7   4      351.66      325.11      6.17 o 
   7   7   4       20.69       23.22      2.91 o 
   8   7   4        0.23        3.08      2.71 o 
   9   7   4        8.25        7.32      3.03 o 
  10   7   4        0.09       -3.11      3.01 o 
   0   8   4        1.47        5.56      4.25 o 
   1   8   4        0.00        0.68      2.76 o 
   2   8   4        6.47        4.50      2.74 o 
   3   8   4       66.26       77.87      4.63 o 
   4   8   4       10.57       12.77      3.53 o 
   5   8   4       95.43       90.22      5.22 o 
   6   8   4       87.05       89.71      4.61 o 
   7   8   4      151.23      148.51      5.78 o 
   8   8   4       26.98       30.66      3.95 o 
   9   8   4        7.22       10.04      4.08 o 
   1   9   4       18.33       20.64      3.62 o 
   2   9   4      144.77      149.72      5.90 o 
   3   9   4       23.25       28.80      3.81 o 
   4   9   4        2.83        1.93      3.92 o 
   5   9   4       12.85       19.57      4.86 o 
   6   9   4       13.41       20.26      4.21 o 
   0  10   4      178.10      209.16     20.47 o 
   1  10   4        0.01        1.91      5.02 o 
   1   1   5     3874.95     4192.20     33.21 o 
   2   1   5     4900.03     4742.51     34.19 o 
   3   1   5       15.43       40.91      1.42 o 
   4   1   5       68.81       92.24      2.30 o 
   5   1   5     3272.56     3131.63     22.01 o 
   6   1   5      924.27      785.61      6.80 o 
   7   1   5      126.54      156.98      2.45 o 
   8   1   5        5.73        9.25      1.25 o 
   9   1   5     1144.45     1049.47     10.68 o 
  10   1   5      342.10      401.51      5.41 o 
  11   1   5       47.34       71.62      2.88 o 
  12   1   5      173.83      163.15      4.24 o 
  13   1   5       43.44       51.24      3.24 o 
  14   1   5        0.28        0.37      2.82 o 
   0   2   5    36382.18    37008.21    411.61 o 
   1   2   5    17070.26    15828.85    117.86 o 
   2   2   5       48.67       45.35      1.04 o 
   3   2   5       27.82      108.24      2.27 o 
   4   2   5     2993.54     3363.83     24.75 o 
   5   2   5     2770.48     3083.09     21.77 o 
   6   2   5      785.77      832.71      6.84 o 
   7   2   5      344.29      405.61      4.12 o 
   8   2   5      250.99      253.74      3.48 o 
   9   2   5      176.23      171.48      3.35 o 
  10   2   5      158.35      203.93      3.92 o 
  11   2   5        0.92       11.64      2.12 o 
  12   2   5       19.27       20.48      2.63 o 
  13   2   5       40.35       54.97      3.54 o 
  14   2   5        3.26       -1.79      2.77 o 
   1   3   5     2019.51     1992.90     14.18 o 
   2   3   5        2.60        2.90      0.81 o 
   3   3   5       31.26       38.84      1.20 o 
   4   3   5      512.68      511.31      4.49 o 
   5   3   5      406.51      464.09      4.44 o 
   6   3   5      363.31      392.72      4.09 o 
   7   3   5       36.63       32.93      1.63 o 
   8   3   5       21.48       17.60      1.52 o 
   9   3   5        6.55        5.45      1.58 o 
  10   3   5       30.99       27.35      2.16 o 
  11   3   5      475.59      526.79      7.47 o 
  12   3   5       39.28       44.63      3.04 o 
  13   3   5       92.82       95.35      5.21 o 
  14   3   5      122.43      144.41      6.36 o 
   0   4   5      274.51      226.97      3.91 o 
   1   4   5       36.40       72.31      1.57 o 
   2   4   5      618.25      580.59      5.17 o 
   3   4   5       96.93       97.58      1.79 o 
   4   4   5       16.02       46.54      1.51 o 
   5   4   5      271.10      273.43      3.29 o 
   6   4   5      297.51      283.50      3.70 o 
   7   4   5      212.54      216.73      3.60 o 
   8   4   5        2.83        3.99      1.68 o 
   9   4   5        0.73        6.48      1.85 o 
  10   4   5       13.32       12.35      2.89 o 
  11   4   5       16.04       15.61      2.35 o 
  12   4   5       28.88       23.11      3.95 o 
  13   4   5       35.84       43.12      3.93 o 
   1   5   5       73.15       78.65      2.15 o 
   2   5   5       38.32       19.59      1.18 o 
   3   5   5        4.45        5.13      1.19 o 
   4   5   5       61.64       63.28      1.98 o 
   5   5   5      502.46      473.92      5.26 o 
   6   5   5       11.84       18.62      1.81 o 
   7   5   5       14.89       10.69      1.89 o 
   8   5   5        1.84        0.70      1.74 o 
   9   5   5       51.43       42.11      2.42 o 
  10   5   5       71.50       64.68      3.68 o 
  11   5   5       46.32       45.21      3.67 o 
  12   5   5        0.26       -2.67      3.23 o 
   0   6   5      912.81      857.29     12.78 o 
   1   6   5      188.10      178.43      3.30 o 
   2   6   5       29.66       34.11      1.87 o 
   3   6   5      120.78      104.26      2.60 o 
   4   6   5        3.33        9.06      1.60 o 
   5   6   5        3.71        1.76      1.55 o 
   6   6   5        0.04        4.63      1.89 o 
   7   6   5       81.71       72.42      2.89 o 
   8   6   5       30.42       31.37      2.77 o 
   9   6   5        1.72        0.33      2.50 o 
  10   6   5       50.17       49.95      3.79 o 
  11   6   5        3.40       -0.09      2.97 o 
   1   7   5       11.42       16.04      2.03 o 
   2   7   5       22.77       27.30      2.22 o 
   3   7   5        0.37       -2.15      2.28 o 
   4   7   5       10.50       19.98      3.12 o 
   5   7   5       24.80       24.45      2.89 o 
   6   7   5        0.72        4.54      2.38 o 
   7   7   5       44.24       40.66      3.02 o 
   8   7   5        7.13        8.78      2.85 o 
   9   7   5       10.20        6.93      3.04 o 
  10   7   5        0.49       -2.53      2.92 o 
   0   8   5        1.43        6.50      3.93 o 
   1   8   5       86.73       79.47      5.24 o 
   2   8   5      108.49       94.58      3.89 o 
   3   8   5       62.24       69.67      3.66 o 
   4   8   5      308.58      308.94      6.96 o 
   5   8   5       26.82       25.50      3.98 o 
   6   8   5        1.37        4.76      3.09 o 
   7   8   5        3.00        8.24      3.17 o 
   8   8   5        0.83        0.13      4.57 o 
   9   8   5        0.30       -0.05      3.71 o 
   1   9   5       18.79       19.70      3.75 o 
   2   9   5      106.29      116.21      5.43 o 
   3   9   5       35.57       39.00      4.15 o 
   4   9   5       48.05       43.71      4.84 o 
   5   9   5        0.43       -3.95      3.75 o 
   6   9   5       77.65       74.96      5.27 o 
   0  10   5      231.63      220.99     10.60 o 
   1  10   5        4.47        8.64      4.03 o 
   0   0   6    14219.62    13958.78    318.81 o 
   1   0   6    33430.37    32126.04    466.78 o 
   2   0   6    10662.84     8597.33    103.01 o 
   3   0   6      256.70      370.59      4.74 o 
   4   0   6     4057.43     3689.55     38.65 o 
   5   0   6     3863.50     3635.26     35.91 o 
   6   0   6       61.99      139.49      3.67 o 
   7   0   6     1200.19     1118.73     12.55 o 
   8   0   6      233.15      195.05      4.73 o 
   9   0   6     1610.96     1612.06     20.10 o 
  10   0   6     1578.19     1435.31     21.24 o 
  11   0   6      181.52      238.33      7.00 o 
  12   0   6      369.04      390.39      9.92 o 
  13   0   6      114.36      129.01      5.96 o 
  14   0   6        0.06       -5.25      3.50 o 
   1   1   6    30594.29    33397.32    588.37 o 
   2   1   6      202.28      508.21      4.27 o 
   3   1   6     7244.61     6679.58     48.00 o 
   4   1   6      107.55      179.50      2.22 o 
   5   1   6      267.48      249.76      2.70 o 
   6   1   6     1765.05     1559.83     12.26 o 
   7   1   6        1.98        5.39      1.00 o 
   8   1   6        5.38        4.63      1.24 o 
   9   1   6        1.02        1.79      1.34 o 
  10   1   6      247.51      241.09      5.45 o 
  11   1   6      130.27      161.68      3.77 o 
  12   1   6       45.88       46.32      2.80 o 
  13   1   6        5.80        2.21      2.44 o 
  14   1   6        0.03       -3.26      2.58 o 
   0   2   6      927.11     1465.44     16.52 o 
   1   2   6     7867.35     8162.02     60.51 o 
   2   2   6       19.12       66.90      1.74 o 
   3   2   6     1463.27     1456.14     11.53 o 
   4   2   6     1027.50     1100.11      8.75 o 
   5   2   6     1659.19     1803.19     13.18 o 
   6   2   6      179.84      174.09      2.37 o 
   7   2   6       15.49       29.49      1.30 o 
   8   2   6       55.16       57.74      1.96 o 
   9   2   6      115.31      106.67      2.67 o 
  10   2   6     1047.88     1058.94     11.10 o 
  11   2   6      269.50      253.91      4.80 o 
  12   2   6       52.31       75.66      3.45 o 
  13   2   6       36.21       39.71      3.17 o 
  14   2   6        3.66        3.50      2.82 o 
   1   3   6      347.75      326.09      3.17 o 
   2   3   6      609.04      541.99      5.00 o 
   3   3   6      531.33      572.07      4.81 o 
   4   3   6      207.30      196.70      2.37 o 
   5   3   6       22.56       55.47      1.90 o 
   6   3   6        0.62       11.88      1.23 o 
   7   3   6      148.61      156.67      2.86 o 
   8   3   6      135.80      127.58      2.66 o 
   9   3   6      245.09      261.34      3.89 o 
  10   3   6       54.89       64.91      2.71 o 
  11   3   6       96.68      111.81      3.75 o 
  12   3   6       53.21       61.87      3.61 o 
  13   3   6        0.47        4.19      2.72 o 
  14   3   6       31.96       47.84      4.73 o 
   0   4   6      155.72      166.91      3.03 o 
   1   4   6      712.08      734.30      6.21 o 
   2   4   6        6.51        4.89      1.19 o 
   3   4   6      225.95      190.37      2.46 o 
   4   4   6       47.06       51.74      1.49 o 
   5   4   6      114.97       75.28      1.97 o 
   6   4   6       86.79       79.76      2.05 o 
   7   4   6      116.91      101.67      3.07 o 
   8   4   6        3.04        4.58      1.71 o 
   9   4   6       20.07       18.88      2.09 o 
  10   4   6      181.65      169.23      4.56 o 
  11   4   6        1.25        3.74      2.16 o 
  12   4   6       76.38       88.00      5.37 o 
  13   4   6        0.36       -1.43      3.10 o 
   1   5   6      141.78      130.30      2.18 o 
   2   5   6       92.12      107.16      2.28 o 
   3   5   6      106.82      120.24      2.43 o 
   4   5   6      146.95      156.42      2.85 o 
   5   5   6      283.10      284.27      3.94 o 
   6   5   6        0.25        3.24      1.57 o 
   7   5   6       36.27       29.66      2.04 o 
   8   5   6        2.63        1.26      1.60 o 
   9   5   6      158.44      171.08      4.33 o 
  10   5   6        1.02        2.10      1.89 o 
  11   5   6       16.19       23.13      2.82 o 
  12   5   6       11.44        6.81      3.07 o 
   0   6   6      126.22       90.68      4.76 o 
   1   6   6      165.66      189.43      3.88 o 
   2   6   6        0.70        1.58      1.46 o 
   3   6   6        1.99        2.14      1.52 o 
   4   6   6      178.52      165.20      3.21 o 
   5   6   6       21.16       42.18      2.09 o 
   6   6   6       19.15       27.51      2.11 o 
   7   6   6       85.71       83.33      3.32 o 
   8   6   6        8.13       12.81      2.17 o 
   9   6   6        0.50       -3.75      2.50 o 
  10   6   6       22.23       17.08      3.10 o 
  11   6   6       10.93       12.06      3.40 o 
   1   7   6       67.07       74.78      2.80 o 
   2   7   6       48.29       46.91      2.69 o 
   3   7   6        0.44        4.10      2.38 o 
   4   7   6       92.67       81.97      3.56 o 
   5   7   6        2.70        6.88      2.75 o 
   6   7   6        3.06        2.21      2.80 o 
   7   7   6       65.36       53.34      3.24 o 
   8   7   6        0.22       -2.48      2.09 o 
   9   7   6        0.55        2.23      2.99 o 
  10   7   6       20.36       13.90      3.27 o 
   0   8   6      118.10      101.06      6.85 o 
   1   8   6        8.94        2.89      2.51 o 
   2   8   6       10.18       20.47      3.01 o 
   3   8   6        5.08        0.62      2.28 o 
   4   8   6        4.35        6.19      2.86 o 
   5   8   6       15.13       11.02      3.15 o 
   6   8   6        0.37        4.15      3.47 o 
   7   8   6       52.86       57.59      4.18 o 
   8   8   6       12.24       16.93      4.24 o 
   1   9   6       21.99       27.98      3.75 o 
   2   9   6       25.79       26.81      3.82 o 
   3   9   6       24.83       31.46      3.90 o 
   4   9   6        1.74        0.93      3.78 o 
   5   9   6        1.25       -2.27      4.97 o 
   6   9   6        3.42       -0.28      3.66 o 
   0  10   6      173.12      171.76      9.71 o 
   1   1   7    15712.60    17302.66    381.22 o 
   2   1   7        6.31       20.05      1.22 o 
   3   1   7       28.70       25.50      1.37 o 
   4   1   7       14.52       42.21      1.22 o 
   5   1   7     1744.91     2209.01     15.87 o 
   6   1   7      386.99      363.68      3.80 o 
   7   1   7      917.09      972.88      8.31 o 
   8   1   7      508.20      501.23      5.28 o 
   9   1   7       39.37       32.85      2.12 o 
  10   1   7      144.05      174.95      3.96 o 
  11   1   7       98.81      126.84      3.42 o 
  12   1   7       59.08       60.06      3.05 o 
  13   1   7        1.39        0.35      2.30 o 
  14   1   7       10.09        3.34      2.69 o 
   0   2   7    11389.64    12942.25    125.63 o 
   1   2   7     2168.71     1868.03     14.42 o 
   2   2   7        1.59        2.06      0.94 o 
   3   2   7     1343.63     1269.02     10.19 o 
   4   2   7      168.08      142.59      1.90 o 
   5   2   7       83.79       77.75      1.59 o 
   6   2   7      684.19      818.04      6.74 o 
   7   2   7      360.78      376.76      4.26 o 
   8   2   7       54.23       53.22      1.92 o 
   9   2   7      197.93      185.04      3.27 o 
  10   2   7      419.14      414.17      5.53 o 
  11   2   7      303.34      293.97      5.17 o 
  12   2   7        0.49        6.17      2.34 o 
  13   2   7       15.72       17.31      2.79 o 
  14   2   7        9.34        6.08      3.15 o 
   1   3   7      990.20      902.34      7.57 o 
   2   3   7     1305.48     1464.94     11.77 o 
   3   3   7       14.99       21.71      1.03 o 
   4   3   7       21.80       53.21      1.38 o 
   5   3   7      141.01      144.05      2.12 o 
   6   3   7       17.10       44.29      1.48 o 
   7   3   7      471.93      450.86      4.86 o 
   8   3   7       77.07       78.33      2.28 o 
   9   3   7       73.11       68.73      2.46 o 
  10   3   7        1.40        0.25      1.76 o 
  11   3   7       93.85      126.45      4.03 o 
  12   3   7       29.81       18.11      2.84 o 
  13   3   7      110.71      131.56      4.85 o 
  14   3   7       70.31      100.39      4.78 o 
   0   4   7      841.52      795.51      8.96 o 
   1   4   7      167.11      159.98      2.09 o 
   2   4   7      508.25      494.35      4.95 o 
   3   4   7     1629.47     1582.05     12.22 o 
   4   4   7        0.76       22.58      1.40 o 
   5   4   7      245.10      265.24      3.43 o 
   6   4   7      675.73      674.71      7.73 o 
   7   4   7      212.29      199.44      4.07 o 
   8   4   7      109.50      110.90      3.95 o 
   9   4   7       25.08       17.72      2.40 o 
  10   4   7       12.01        4.64      2.15 o 
  11   4   7      187.58      165.31      5.25 o 
  12   4   7        4.11        5.15      2.72 o 
  13   4   7        0.52        2.01      2.96 o 
   1   5   7       22.55       20.27      1.39 o 
   2   5   7       15.80       37.15      1.68 o 
   3   5   7       77.24      107.46      2.56 o 
   4   5   7       97.35      116.38      2.80 o 
   5   5   7      215.47      189.51      3.53 o 
   6   5   7      165.61      142.69      3.94 o 
   7   5   7       39.62       41.14      2.51 o 
   8   5   7       83.71       78.64      3.09 o 
   9   5   7       23.72       21.77      2.22 o 
  10   5   7       23.87       30.54      2.63 o 
  11   5   7       28.87       38.82      3.53 o 
  12   5   7        0.14       -3.26      2.94 o 
   0   6   7      169.35      144.42      5.46 o 
   1   6   7        0.14        1.05      1.50 o 
   2   6   7       64.62       71.88      2.41 o 
   3   6   7        4.86        3.01      1.54 o 
   4   6   7      111.48      127.41      3.13 o 
   5   6   7      494.29      482.47      6.12 o 
   6   6   7       84.53       91.97      2.95 o 
   7   6   7       13.94       27.44      2.85 o 
   8   6   7       61.71       62.49      2.95 o 
   9   6   7        3.51        8.11      2.17 o 
  10   6   7        7.07        8.38      2.96 o 
  11   6   7       52.50       59.44      4.22 o 
   1   7   7      102.03       98.36      3.48 o 
   2   7   7       90.35       92.87      3.79 o 
   3   7   7       22.22       13.27      2.33 o 
   4   7   7        7.22       14.16      2.31 o 
   5   7   7      468.12      444.28      7.63 o 
   6   7   7      120.60      112.49      4.41 o 
   7   7   7        0.42       -3.84      2.56 o 
   8   7   7       11.38        9.68      2.27 o 
   9   7   7        1.89        2.62      2.86 o 
  10   7   7        0.10       -1.20      3.04 o 
   0   8   7       16.69       11.70      4.73 o 
   1   8   7        0.00       -2.39      2.75 o 
   2   8   7      151.27      113.96      4.20 o 
   3   8   7       32.67       27.23      2.76 o 
   4   8   7       95.93      101.07      4.66 o 
   5   8   7       20.64       23.55      3.43 o 
   6   8   7       89.23       92.19      4.64 o 
   7   8   7       69.39       63.16      4.24 o 
   8   8   7        5.30        3.05      3.92 o 
   1   9   7        7.73        9.10      3.39 o 
   2   9   7      100.98       88.79      5.02 o 
   3   9   7       69.78       78.06      5.54 o 
   4   9   7        2.70       -0.99      3.44 o 
   5   9   7        0.03       -5.86      4.07 o 
   6   9   7       34.32       38.35      4.08 o 
   0   0   8      365.09      232.65      7.34 o 
   1   0   8     1994.30     1660.99     17.78 o 
   2   0   8     5428.58     4255.36     41.33 o 
   3   0   8      543.39      426.51      6.38 o 
   4   0   8     1029.80      918.70     10.64 o 
   5   0   8      210.06      206.40      3.58 o 
   6   0   8     1170.21     1338.31     18.07 o 
   7   0   8      970.47      775.93      9.34 o 
   8   0   8        0.97        1.01      1.80 o 
   9   0   8       42.38       69.84      3.43 o 
  10   0   8       30.71       50.80      3.45 o 
  11   0   8      490.14      441.70      8.43 o 
  12   0   8       54.98       60.02      3.94 o 
  13   0   8       60.17       88.75      4.76 o 
  14   0   8       10.12       14.66      4.28 o 
   1   1   8       36.25       12.10      1.16 o 
   2   1   8        5.21       77.93      1.90 o 
   3   1   8      925.85      724.75      5.99 o 
   4   1   8       69.05       61.58      1.49 o 
   5   1   8       37.85       31.29      1.24 o 
   6   1   8      885.72      689.76      6.13 o 
   7   1   8        1.25       13.86      1.41 o 
   8   1   8        0.40        4.46      1.41 o 
   9   1   8      542.00      598.11      7.11 o 
  10   1   8      496.81      460.77      6.66 o 
  11   1   8      384.93      419.02      6.09 o 
  12   1   8       49.49       40.40      2.53 o 
  13   1   8        2.41        0.48      2.32 o 
  14   1   8       15.10       12.37      2.82 o 
   0   2   8    37577.85    40782.15    569.56 o 
   1   2   8     2777.09     2740.87     20.84 o 
   2   2   8     1029.94     1241.55      9.97 o 
   3   2   8       23.39       22.11      0.88 o 
   4   2   8      671.88      836.92      6.98 o 
   5   2   8      710.08      702.65      5.83 o 
   6   2   8       78.29      132.06      2.01 o 
   7   2   8       55.39       50.84      1.73 o 
   8   2   8       86.32       86.73      2.34 o 
   9   2   8       14.10       15.54      1.71 o 
  10   2   8        2.34        7.63      1.99 o 
  11   2   8        0.10        2.14      2.04 o 
  12   2   8        2.12       10.02      2.77 o 
  13   2   8       52.08       46.79      3.54 o 
  14   2   8       41.20       58.92      3.93 o 
   1   3   8        1.36        2.08      0.86 o 
   2   3   8      111.72      144.43      2.24 o 
   3   3   8      156.38      185.00      2.58 o 
   4   3   8     1183.15     1159.36      8.90 o 
   5   3   8      175.78      179.90      2.55 o 
   6   3   8       99.70       74.82      1.93 o 
   7   3   8        1.37        2.81      1.22 o 
   8   3   8      238.92      236.41      3.68 o 
   9   3   8      306.85      250.72      4.02 o 
  10   3   8      141.97      131.35      3.84 o 
  11   3   8      591.47      593.00      8.15 o 
  12   3   8       25.74       37.31      3.19 o 
  13   3   8        0.28        7.69      3.00 o 
  14   3   8        8.58       23.56      3.42 o 
   0   4   8      369.14      360.15      4.78 o 
   1   4   8      630.13      627.64      5.59 o 
   2   4   8      769.41      693.95      6.44 o 
   3   4   8        3.46       20.24      1.31 o 
   4   4   8      184.86      187.58      2.90 o 
   5   4   8       87.61      115.37      2.55 o 
   6   4   8      146.60      149.39      3.15 o 
   7   4   8      296.06      269.35      4.28 o 
   8   4   8       76.63       84.69      2.99 o 
   9   4   8        5.60        3.54      1.84 o 
  10   4   8        0.08       -0.19      1.97 o 
  11   4   8       27.44       32.41      3.42 o 
  12   4   8       23.96       29.93      3.52 o 
  13   4   8        0.73       -1.11      2.86 o 
   1   5   8      133.40      153.05      2.60 o 
   2   5   8        2.77        5.22      1.23 o 
   3   5   8      323.82      322.69      4.30 o 
   4   5   8      198.99      247.89      3.86 o 
   5   5   8      707.26      738.66      8.53 o 
   6   5   8       33.13       42.62      2.78 o 
   7   5   8      102.30       69.02      2.67 o 
   8   5   8        3.64        2.48      1.84 o 
   9   5   8       60.00       52.81      2.66 o 
  10   5   8        9.60        9.86      2.38 o 
  11   5   8        5.25       12.51      3.10 o 
  12   5   8        5.12        2.05      3.09 o 
   0   6   8      185.83      142.50      4.57 o 
   1   6   8        4.90        5.37      1.84 o 
   2   6   8       16.78       19.85      1.78 o 
   3   6   8       38.76       52.26      2.27 o 
   4   6   8       32.61       27.99      1.95 o 
   5   6   8      671.90      674.94      7.68 o 
   6   6   8      749.62      717.64      8.59 o 
   7   6   8      804.71      703.04     10.18 o 
   8   6   8       50.94       51.45      2.95 o 
   9   6   8        0.01       -2.96      1.97 o 
  10   6   8        6.75        4.50      2.91 o 
  11   6   8        7.62        2.65      3.14 o 
   1   7   8       31.26       28.99      2.20 o 
   2   7   8        3.07        3.57      1.89 o 
   3   7   8       47.32       32.35      3.47 o 
   4   7   8      199.88      211.73      4.77 o 
   5   7   8        3.01       10.85      2.64 o 
   6   7   8       46.22       56.98      3.54 o 
   7   7   8        2.36        2.95      2.62 o 
   8   7   8      119.41      115.34      4.45 o 
   9   7   8       10.34        8.09      3.03 o 
  10   7   8       37.05       42.14      3.79 o 
   0   8   8      466.29      443.68      9.19 o 
   1   8   8      120.69      118.14      4.25 o 
   2   8   8      192.34      221.79      5.89 o 
   3   8   8        0.01       -3.88      2.59 o 
   4   8   8        1.15        1.13      3.32 o 
   5   8   8       95.81       89.22      4.68 o 
   6   8   8       36.86       47.35      4.87 o 
   7   8   8       22.74       22.00      4.09 o 
   8   8   8       15.56       16.12      3.95 o 
   1   9   8       61.31       66.46      4.49 o 
   2   9   8       69.56       82.22      4.89 o 
   3   9   8       26.57       25.20      4.30 o 
   4   9   8       19.37       13.76      4.04 o 
   5   9   8       10.79       15.28      3.75 o 
   6   9   8        3.23        3.10      3.42 o 
   1   1   9      905.29     1091.02      8.41 o 
   2   1   9     1115.56     1385.00     10.02 o 
   3   1   9     1654.40     1698.76     12.92 o 
   4   1   9     2766.78     2747.85     20.46 o 
   5   1   9       18.83      102.10      1.96 o 
   6   1   9        2.83       10.28      1.10 o 
   7   1   9       14.36       18.05      1.31 o 
   8   1   9        3.69        4.60      1.28 o 
   9   1   9      840.58      776.01      8.05 o 
  10   1   9      213.00      191.49      3.85 o 
  11   1   9      151.34      115.05      3.48 o 
  12   1   9       43.11       47.96      2.82 o 
  13   1   9       10.89        7.88      2.24 o 
  14   1   9        9.59        5.77      2.94 o 
   0   2   9     1456.80     1637.80     16.59 o 
   1   2   9     6584.55     6392.70     47.61 o 
   2   2   9        3.84        9.80      0.85 o 
   3   2   9        1.36       14.00      0.76 o 
   4   2   9       64.07       95.46      1.57 o 
   5   2   9      587.87      494.80      4.80 o 
   6   2   9       53.58       55.22      1.80 o 
   7   2   9      177.48      170.65      2.81 o 
   8   2   9       10.00       16.83      1.51 o 
   9   2   9        5.74       13.28      1.84 o 
  10   2   9       80.38       93.29      3.19 o 
  11   2   9      120.67      110.95      4.64 o 
  12   2   9        0.41        0.54      2.19 o 
  13   2   9       66.36       64.93      3.46 o 
  14   2   9       21.71       26.77      3.40 o 
   1   3   9      156.89       90.67      3.85 o 
   2   3   9     2632.58     2697.07     20.85 o 
   3   3   9      972.60      982.22      7.92 o 
   4   3   9        6.40       17.72      1.04 o 
   5   3   9      354.34      305.69      3.39 o 
   6   3   9      111.47       89.51      2.07 o 
   7   3   9       22.84       14.26      1.48 o 
   8   3   9        9.64       12.60      1.64 o 
   9   3   9        1.29        5.53      1.78 o 
  10   3   9       20.93       14.92      2.40 o 
  11   3   9      155.75      140.44      4.21 o 
  12   3   9      124.26       96.41      4.18 o 
  13   3   9       41.80       57.55      4.08 o 
   0   4   9        0.36        9.24      1.16 o 
   1   4   9      143.45      131.56      2.29 o 
   2   4   9      278.60      338.66      3.87 o 
   3   4   9       90.13      101.56      2.17 o 
   4   4   9      420.39      395.51      4.79 o 
   5   4   9      190.82      152.91      2.70 o 
   6   4   9      409.31      460.06      5.64 o 
   7   4   9      199.95      196.48      3.98 o 
   8   4   9      200.96      205.10      5.69 o 
   9   4   9       37.08       47.14      2.55 o 
  10   4   9       19.65       14.10      2.22 o 
  11   4   9        8.89       13.28      2.60 o 
  12   4   9       54.76       49.59      4.27 o 
  13   4   9       28.88       27.31      3.77 o 
   1   5   9       14.06       10.99      1.43 o 
   2   5   9       10.05        5.52      1.24 o 
   3   5   9      389.69      430.20      4.90 o 
   4   5   9     2162.86     1937.32     16.02 o 
   5   5   9     2433.72     2361.70     20.51 o 
   6   5   9     1411.43     1322.21     12.63 o 
   7   5   9      455.73      445.93      8.00 o 
   8   5   9       40.87       43.32      2.53 o 
   9   5   9       28.33       27.44      2.36 o 
  10   5   9        2.04       -0.04      1.64 o 
  11   5   9       72.02       85.41      4.03 o 
  12   5   9       67.26       64.84      4.31 o 
   0   6   9       34.35       36.50      4.27 o 
   1   6   9        0.18        0.37      1.63 o 
   2   6   9      495.73      461.74      6.48 o 
   3   6   9      261.93      243.11      5.28 o 
   4   6   9        0.21        9.42      1.75 o 
   5   6   9      306.19      318.72      5.28 o 
   6   6   9       23.37       27.89      2.58 o 
   7   6   9       11.96       12.49      1.89 o 
   8   6   9       32.16       37.14      2.75 o 
   9   6   9        2.51        1.44      1.68 o 
  10   6   9        3.27       -2.78      2.47 o 
  11   6   9        8.99        9.29      3.28 o 
   1   7   9       36.55       41.44      2.66 o 
   2   7   9        2.47        2.72      1.89 o 
   3   7   9      131.29      152.96      3.78 o 
   4   7   9       42.19       59.09      3.21 o 
   5   7   9      463.65      420.51      8.11 o 
   6   7   9      120.71      152.25      4.63 o 
   7   7   9        6.04        0.61      2.74 o 
   8   7   9      118.56      123.53      4.73 o 
   9   7   9        5.46        6.73      3.08 o 
  10   7   9        0.19       -3.68      3.38 o 
   0   8   9       35.86       50.54      4.12 o 
   1   8   9        6.46        9.49      2.53 o 
   2   8   9       50.40       78.71      4.30 o 
   3   8   9        9.51        2.92      4.44 o 
   4   8   9        4.50        4.42      3.04 o 
   5   8   9       77.90       75.78      4.48 o 
   6   8   9        9.71        7.62      3.33 o 
   7   8   9        0.02       -3.07      3.07 o 
   8   8   9       19.82       15.41      3.65 o 
   1   9   9      219.34      219.40      8.05 o 
   2   9   9        0.21        5.67      3.46 o 
   3   9   9        0.04       -7.12      5.68 o 
   4   9   9        0.10       -1.73      3.47 o 
   5   9   9        0.68       -2.40      4.37 o 
   6   9   9        0.26       -4.03      3.31 o 
   0   0  10      174.85       67.03      4.08 o 
   1   0  10     4216.01     3647.80     38.13 o 
   2   0  10     3012.34     2272.55     22.63 o 
   3   0  10     4420.13     3806.67     37.34 o 
   4   0  10     3740.99     3677.08     81.58 o 
   5   0  10      407.24      376.53      5.35 o 
   6   0  10      669.97      711.45      9.08 o 
   7   0  10      128.78       91.21      4.86 o 
   8   0  10        0.33        1.33      2.40 o 
   9   0  10     1022.82      890.71     12.61 o 
  10   0  10        1.71        2.42      2.49 o 
  11   0  10      109.59       90.75      4.37 o 
  12   0  10       23.28       34.01      3.49 o 
  13   0  10       30.88       30.62      3.66 o 
  14   0  10        9.00       -0.50      3.70 o 
   1   1  10     2813.95     3713.08     27.01 o 
   2   1  10      966.03      889.29      6.72 o 
   3   1  10       18.36      127.46      1.90 o 
   4   1  10       11.97       46.87      1.43 o 
   5   1  10      736.63      785.82      6.81 o 
   6   1  10      441.60      310.61      3.59 o 
   7   1  10      174.29      166.10      2.81 o 
   8   1  10      221.67      223.75      3.60 o 
   9   1  10       43.47       42.03      2.19 o 
  10   1  10        0.01        5.51      1.86 o 
  11   1  10       38.85       56.04      2.69 o 
  12   1  10       19.30       27.16      2.42 o 
  13   1  10        2.92        1.19      1.98 o 
  14   1  10        1.96       -3.79      2.53 o 
   0   2  10      120.00       99.37      2.24 o 
   1   2  10      158.29      168.33      2.68 o 
   2   2  10     2125.21     2018.27     15.19 o 
   3   2  10      390.05      299.17      2.92 o 
   4   2  10       90.17       68.98      1.91 o 
   5   2  10      284.80      355.04      3.82 o 
   6   2  10        3.92       17.87      1.25 o 
   7   2  10      186.12      184.64      2.92 o 
   8   2  10       64.10       58.91      2.01 o 
   9   2  10     1007.61      879.58      8.94 o 
  10   2  10       23.02       13.55      2.06 o 
  11   2  10      517.26      440.13      6.32 o 
  12   2  10       16.18       18.40      2.45 o 
  13   2  10       21.14        8.38      2.96 o 
  14   2  10        2.38       -2.89      2.87 o 
   1   3  10    11249.66    12150.57     89.79 o 
   2   3  10      268.31      249.91      3.07 o 
   3   3  10       16.34       19.53      1.74 o 
   4   3  10        7.54       19.77      1.05 o 
   5   3  10      181.03      169.61      2.68 o 
   6   3  10      160.22      156.67      3.04 o 
   7   3  10        5.12        8.89      1.51 o 
   8   3  10        0.23        0.22      1.50 o 
   9   3  10       47.69       78.28      2.84 o 
  10   3  10        1.04        6.59      2.38 o 
  11   3  10       37.45       43.99      3.03 o 
  12   3  10        5.54        9.86      2.85 o 
  13   3  10       81.11       84.94      4.55 o 
   0   4  10      962.48      956.20     10.58 o 
   1   4  10     1213.56     1155.21      9.79 o 
   2   4  10      289.84      254.32      3.28 o 
   3   4  10      427.39      377.94      4.59 o 
   4   4  10       71.34       66.09      1.95 o 
   5   4  10       83.52       97.00      2.62 o 
   6   4  10        0.00        5.20      1.61 o 
   7   4  10      387.74      401.78      5.85 o 
   8   4  10        0.10        6.03      1.96 o 
   9   4  10       37.84       30.38      2.34 o 
  10   4  10       21.12       15.00      2.47 o 
  11   4  10       17.82       15.20      2.61 o 
  12   4  10        2.90        2.84      2.86 o 
  13   4  10        7.98        9.42      3.53 o 
   1   5  10        3.15        8.95      1.39 o 
   2   5  10        0.74        2.08      1.37 o 
   3   5  10      316.50      324.59      4.17 o 
   4   5  10      681.24      573.02      6.15 o 
   5   5  10       22.00       60.91      3.07 o 
   6   5  10       93.93      112.41      4.50 o 
   7   5  10        4.38       16.40      2.44 o 
   8   5  10       27.19       15.07      2.07 o 
   9   5  10       82.98       78.18      3.00 o 
  10   5  10        0.14        0.73      1.96 o 
  11   5  10       12.98       17.62      3.06 o 
  12   5  10        1.57        3.26      3.16 o 
   0   6  10        1.11       -0.35      2.18 o 
   1   6  10      102.18       88.03      2.87 o 
   2   6  10        8.55       13.07      1.93 o 
   3   6  10     1372.51     1278.66     12.81 o 
   4   6  10       47.21       37.54      3.38 o 
   5   6  10      404.94      425.45      8.46 o 
   6   6  10       24.90       35.54      2.44 o 
   7   6  10       69.64       82.74      3.03 o 
   8   6  10       50.37       50.99      2.91 o 
   9   6  10        0.12       -1.97      2.10 o 
  10   6  10        3.42        1.73      2.33 o 
  11   6  10       11.84        0.09      3.66 o 
   1   7  10       86.21       84.38      3.35 o 
   2   7  10        0.09        0.57      1.49 o 
   3   7  10      302.23      343.10      5.85 o 
   4   7  10      271.24      249.29      5.10 o 
   5   7  10        0.52        7.69      2.54 o 
   6   7  10      110.88      127.67      4.39 o 
   7   7  10       20.61       19.14      3.31 o 
   8   7  10        2.86        4.74      2.89 o 
   9   7  10        0.67        3.20      3.08 o 
  10   7  10        5.85        3.07      3.66 o 
   0   8  10       25.85       34.12      4.99 o 
   1   8  10        0.21        3.16      2.22 o 
   2   8  10        0.26        4.84      2.42 o 
   3   8  10        2.83       -4.72      3.15 o 
   4   8  10        4.01        8.15      3.19 o 
   5   8  10       24.22       39.43      3.88 o 
   6   8  10        1.21       -0.66      3.26 o 
   7   8  10        0.15       -0.50      3.21 o 
   8   8  10       11.10       10.94      4.25 o 
   1   9  10        7.69       18.87      3.75 o 
   2   9  10       24.80       24.92      6.51 o 
   3   9  10       29.56       33.21      5.30 o 
   4   9  10        1.26       -5.08      5.07 o 
   5   9  10        1.60       -4.61      3.07 o 
   1   1  11      851.41     1100.36      8.15 o 
   2   1  11     2794.39     2888.26     20.21 o 
   3   1  11      318.56      353.20      3.51 o 
   4   1  11     2456.19     2534.50     19.06 o 
   5   1  11      119.79      125.52      2.18 o 
   6   1  11      651.80      630.81      6.20 o 
   7   1  11      612.43      554.86      5.54 o 
   8   1  11        1.53       -0.20      1.39 o 
   9   1  11       31.82       32.12      2.06 o 
  10   1  11      333.47      289.75      4.66 o 
  11   1  11      270.46      276.78      4.75 o 
  12   1  11       91.73       98.37      3.34 o 
  13   1  11       15.92        8.79      2.47 o 
  14   1  11       14.61       26.63      3.17 o 
   0   2  11     5866.36     6366.54     61.66 o 
   1   2  11     3928.36     4366.47     30.13 o 
   2   2  11     1765.62     1773.11     13.47 o 
   3   2  11     2124.67     2051.07     14.76 o 
   4   2  11        5.63       33.56      1.27 o 
   5   2  11     1059.59      964.37      8.19 o 
   6   2  11       41.60       49.91      1.63 o 
   7   2  11      257.76      216.85      3.19 o 
   8   2  11        4.67        3.08      1.38 o 
   9   2  11      124.79      119.68      3.43 o 
  10   2  11       10.91        9.43      2.21 o 
  11   2  11        4.46       18.59      2.37 o 
  12   2  11       28.64       30.69      2.80 o 
  13   2  11        0.33       -2.49      2.81 o 
  14   2  11        1.54        0.01      2.96 o 
   1   3  11     5076.38     5840.58     43.77 o 
   2   3  11     2209.79     2044.57     16.19 o 
   3   3  11     1696.92     1587.02     12.93 o 
   4   3  11        2.34        0.36      0.79 o 
   5   3  11       19.69       16.91      1.28 o 
   6   3  11       47.09       51.60      1.87 o 
   7   3  11      243.17      189.98      3.48 o 
   8   3  11      118.03      126.34      3.22 o 
   9   3  11      139.16      173.31      4.24 o 
  10   3  11       13.70       10.19      2.30 o 
  11   3  11        4.55        0.07      2.38 o 
  12   3  11       13.65       12.45      2.67 o 
  13   3  11       38.87       56.32      3.79 o 
   0   4  11     1955.59     1861.96     19.26 o 
   1   4  11     2591.44     2922.59     22.71 o 
   2   4  11     1524.33     1434.38     12.28 o 
   3   4  11      648.99      661.92      6.39 o 
   4   4  11      131.96      115.01      2.46 o 
   5   4  11       98.19       95.23      2.62 o 
   6   4  11       99.20      105.12      3.29 o 
   7   4  11      610.77      577.71      7.45 o 
   8   4  11      111.94      113.18      3.27 o 
   9   4  11       57.63       81.76      3.03 o 
  10   4  11       23.45       41.88      2.85 o 
  11   4  11       98.64       92.96      3.82 o 
  12   4  11       55.37       49.19      3.71 o 
  13   4  11        0.16        4.52      3.06 o 
   1   5  11      713.01      710.20      7.75 o 
   2   5  11       20.91       40.31      1.91 o 
   3   5  11     1572.18     1568.67     13.29 o 
   4   5  11     1460.90     1273.51     12.05 o 
   5   5  11     1592.79     1644.99     15.12 o 
   6   5  11      222.96      221.94      4.57 o 
   7   5  11      203.38      208.03      4.39 o 
   8   5  11        0.02       -1.58      1.84 o 
   9   5  11       29.73       20.90      2.46 o 
  10   5  11       13.40       14.84      2.36 o 
  11   5  11        6.69        7.18      2.91 o 
  12   5  11       50.69       67.57      4.12 o 
   0   6  11        3.72        6.48      2.49 o 
   1   6  11       51.54       56.42      2.45 o 
   2   6  11       62.77       82.20      2.86 o 
   3   6  11       27.79       49.01      2.52 o 
   4   6  11        8.14       12.97      2.42 o 
   5   6  11       97.51       98.17      3.40 o 
   6   6  11      305.72      306.53      5.44 o 
   7   6  11        0.00        2.45      2.00 o 
   8   6  11        6.04       16.83      2.39 o 
   9   6  11        7.83        6.54      2.19 o 
  10   6  11        0.39       -0.42      2.29 o 
  11   6  11       44.48       40.45      3.81 o 
   1   7  11      203.45      164.58      3.90 o 
   2   7  11       21.32       18.21      2.25 o 
   3   7  11        0.03        5.59      2.23 o 
   4   7  11      173.83      162.20      4.86 o 
   5   7  11      162.51      175.03      5.26 o 
   6   7  11       29.54       56.92      3.99 o 
   7   7  11        8.87        7.82      2.14 o 
   8   7  11       10.96       14.67      3.17 o 
   9   7  11       53.50       63.49      4.11 o 
  10   7  11        0.03       -5.26      3.50 o 
   0   8  11        3.33       24.34      4.61 o 
   1   8  11        5.51        4.24      2.62 o 
   2   8  11       42.99       59.34      3.39 o 
   3   8  11        0.30       -1.04      2.61 o 
   4   8  11       10.71       10.22      3.32 o 
   5   8  11        0.30       -0.93      3.42 o 
   6   8  11       43.38       36.19      3.86 o 
   7   8  11        4.12        2.62      3.25 o 
   8   8  11        0.24       -1.14      3.40 o 
   1   9  11       48.92       42.59      4.23 o 
   2   9  11       96.06      103.49      5.14 o 
   3   9  11        2.77        2.75      6.06 o 
   4   9  11        0.84       -2.17      4.78 o 
   5   9  11       21.02       15.76      3.78 o 
   0   0  12     5734.69     4800.66    573.62 o 
   1   0  12      294.05      452.62      5.82 o 
   2   0  12      195.75      358.90      4.57 o 
   3   0  12       17.56       82.66      3.38 o 
   4   0  12      704.41      758.13      8.64 o 
   5   0  12     1268.35     1204.70     14.50 o 
   6   0  12      198.54      246.10      4.25 o 
   7   0  12      701.45      650.43     10.43 o 
   8   0  12        0.40       -1.32      1.68 o 
   9   0  12        4.55       17.57      2.61 o 
  10   0  12       18.72       26.32      3.07 o 
  11   0  12       89.94       96.12      4.48 o 
  12   0  12        7.04        0.86      2.83 o 
  13   0  12        3.96        8.40      3.31 o 
  14   0  12       30.91       37.51      4.14 o 
   1   1  12     1133.28      934.12      7.09 o 
   2   1  12       64.29      113.74      1.73 o 
   3   1  12     1310.88     1241.31      9.73 o 
   4   1  12      207.07      276.94      3.34 o 
   5   1  12       94.61       96.67      2.05 o 
   6   1  12       65.07       38.88      1.51 o 
   7   1  12       18.20       24.63      1.44 o 
   8   1  12        1.15        0.97      1.44 o 
   9   1  12        0.02       -1.65      1.61 o 
  10   1  12       46.65       70.86      2.74 o 
  11   1  12        2.79        7.54      2.11 o 
  12   1  12       95.54      102.95      3.44 o 
  13   1  12        9.46        8.72      2.48 o 
  14   1  12        1.76        0.28      2.67 o 
   0   2  12    21841.05    23165.90    307.38 o 
   1   2  12       25.58       38.64      1.25 o 
   2   2  12     8867.52     9368.88     67.17 o 
   3   2  12      522.21      397.26      3.67 o 
   4   2  12       38.51       63.20      1.69 o 
   5   2  12       32.53       49.13      1.56 o 
   6   2  12      167.45      169.79      2.67 o 
   7   2  12      138.78      109.73      2.42 o 
   8   2  12       41.44       50.23      2.15 o 
   9   2  12      351.18      370.84      5.45 o 
  10   2  12        5.49       14.42      2.28 o 
  11   2  12        8.39       10.25      2.67 o 
  12   2  12        2.19        2.50      2.46 o 
  13   2  12        5.96        8.60      2.75 o 
  14   2  12        4.43        5.57      3.09 o 
   1   3  12     3100.15     3282.70     25.17 o 
   2   3  12      246.53      352.11      3.86 o 
   3   3  12      113.68      119.12      2.41 o 
   4   3  12       24.90       19.80      1.12 o 
   5   3  12      185.59      164.02      2.72 o 
   6   3  12       39.33       28.10      1.84 o 
   7   3  12       17.73       16.52      1.74 o 
   8   3  12     1316.55     1257.45     12.23 o 
   9   3  12      405.15      463.05      6.80 o 
  10   3  12      145.07      112.74      3.75 o 
  11   3  12        6.60        5.00      2.43 o 
  12   3  12       72.06       80.77      3.92 o 
  13   3  12        8.15       13.40      3.19 o 
   0   4  12     2902.77     2947.06     33.04 o 
   1   4  12     1467.04     1339.61     11.22 o 
   2   4  12      248.33      218.64      3.41 o 
   3   4  12      140.46      147.79      2.64 o 
   4   4  12      510.94      517.92      5.47 o 
   5   4  12        0.01        0.72      1.43 o 
   6   4  12      612.79      628.45      7.75 o 
   7   4  12        7.91       16.05      2.08 o 
   8   4  12        1.66        4.63      1.99 o 
   9   4  12       60.46       83.90      3.20 o 
  10   4  12       68.57       72.54      3.35 o 
  11   4  12       73.27       78.11      3.64 o 
  12   4  12       29.51       37.03      3.47 o 
  13   4  12        0.75        1.74      3.05 o 
   1   5  12       18.52       18.96      1.78 o 
   2   5  12      132.60      156.42      3.10 o 
   3   5  12       64.81       80.90      2.56 o 
   4   5  12      342.03      290.01      4.56 o 
   5   5  12      114.30      158.03      4.95 o 
   6   5  12      802.99      847.73      9.16 o 
   7   5  12       60.14       64.24      2.92 o 
   8   5  12       15.97       32.16      2.50 o 
   9   5  12       25.97       22.28      2.40 o 
  10   5  12        0.39        4.10      2.61 o 
  11   5  12        1.48        0.93      2.58 o 
  12   5  12        0.06       -3.26      2.90 o 
   0   6  12      221.54      226.56      5.94 o 
   1   6  12      191.69      180.81      3.80 o 
   2   6  12      385.99      312.81      4.93 o 
   3   6  12      102.37      116.46      3.32 o 
   4   6  12       32.38       40.01      2.77 o 
   5   6  12      211.60      217.03      4.94 o 
   6   6  12     1363.59     1254.90     13.44 o 
   7   6  12       10.41        6.46      2.12 o 
   8   6  12      130.94      120.16      3.63 o 
   9   6  12        4.62        5.22      2.24 o 
  10   6  12        4.24        6.20      2.54 o 
  11   6  12       25.05       29.46      3.73 o 
   1   7  12       31.76       48.51      2.93 o 
   2   7  12       22.42       25.88      2.40 o 
   3   7  12       99.67       84.26      3.50 o 
   4   7  12        0.80        7.95      2.86 o 
   5   7  12       43.10       50.99      3.24 o 
   6   7  12      404.71      380.43      9.23 o 
   7   7  12        9.77        9.60      2.64 o 
   8   7  12      105.74       92.10      4.50 o 
   9   7  12       36.59       41.29      3.77 o 
   0   8  12     1010.06      953.62     15.93 o 
   1   8  12        0.90        0.26      2.19 o 
   2   8  12       19.28       14.76      3.35 o 
   3   8  12       28.35       40.17      3.45 o 
   4   8  12       36.23       31.01      3.19 o 
   5   8  12        5.11        6.98      3.49 o 
   6   8  12       71.41       62.83      5.45 o 
   7   8  12       33.72       36.91      3.95 o 
   8   8  12        0.00       -1.23      3.30 o 
   1   9  12        0.05       -3.56      2.84 o 
   2   9  12       26.41       31.65      3.92 o 
   3   9  12        0.06       -7.49      4.99 o 
   4   9  12        9.62        6.43      3.61 o 
   5   9  12        9.11        2.63      3.54 o 
   1   1  13      805.80      764.47      6.01 o 
   2   1  13      691.75      790.16      6.22 o 
   3   1  13      562.84      532.20      4.71 o 
   4   1  13     2784.25     2908.90     21.83 o 
   5   1  13      152.20      133.21      2.24 o 
   6   1  13       14.95       17.95      1.25 o 
   7   1  13       62.59       72.48      2.26 o 
   8   1  13       20.21       16.42      1.70 o 
   9   1  13       40.49       45.76      2.28 o 
  10   1  13        1.85        4.28      1.85 o 
  11   1  13       61.92       56.46      2.73 o 
  12   1  13       18.46       16.99      2.40 o 
  13   1  13        0.21       -3.28      2.18 o 
  14   1  13       69.37       89.34      4.44 o 
   0   2  13      898.11      763.46     19.77 o 
   1   2  13      898.21      980.36      7.53 o 
   2   2  13      726.34      696.68      5.98 o 
   3   2  13      469.27      408.02      4.05 o 
   4   2  13        1.56       13.11      1.06 o 
   5   2  13      100.74       72.33      1.82 o 
   6   2  13      900.14      841.41      7.57 o 
   7   2  13      285.41      255.93      3.52 o 
   8   2  13       11.81        9.54      1.66 o 
   9   2  13       52.75       44.54      2.68 o 
  10   2  13      352.47      326.91      5.32 o 
  11   2  13       22.72       13.12      2.51 o 
  12   2  13       16.43       27.34      2.91 o 
  13   2  13        0.00       -3.65      2.43 o 
   1   3  13      809.46     1122.77      9.48 o 
   2   3  13      295.32      438.63      4.55 o 
   3   3  13      165.41      146.06      2.41 o 
   4   3  13      333.73      284.42      3.76 o 
   5   3  13      172.68      166.13      3.45 o 
   6   3  13      553.35      539.29      6.25 o 
   7   3  13       90.61       55.27      2.31 o 
   8   3  13      140.14      148.35      3.55 o 
   9   3  13      546.95      621.73      8.20 o 
  10   3  13      100.05      118.53      3.92 o 
  11   3  13       37.49       61.50      3.35 o 
  12   3  13        0.09       -0.51      2.66 o 
  13   3  13        3.97        3.34      2.99 o 
   0   4  13      141.51       87.42      3.39 o 
   1   4  13     1628.85     1929.93     15.56 o 
   2   4  13      493.89      420.39      4.61 o 
   3   4  13      459.27      524.24      5.47 o 
   4   4  13       21.54       34.44      1.86 o 
   5   4  13       95.40       76.72      2.92 o 
   6   4  13     1975.71     1855.05     18.02 o 
   7   4  13       30.11       41.65      2.39 o 
   8   4  13      492.55      470.80      6.28 o 
   9   4  13       18.37       29.13      2.79 o 
  10   4  13       83.93       72.80      4.02 o 
  11   4  13       31.39       33.77      3.09 o 
  12   4  13        0.17       -1.14      2.59 o 
   1   5  13       53.42       42.34      2.12 o 
   2   5  13      174.59      165.93      3.56 o 
   3   5  13        0.48       10.06      1.72 o 
   4   5  13     3006.63     2983.08     25.41 o 
   5   5  13      129.78      144.91      3.69 o 
   6   5  13      849.35      854.08      9.92 o 
   7   5  13      146.96      168.60      4.18 o 
   8   5  13        0.58       -1.36      1.77 o 
   9   5  13        6.50        9.31      2.33 o 
  10   5  13       41.29       55.35      3.50 o 
  11   5  13       73.22       92.35      5.79 o 
  12   5  13        0.48       -2.42      2.97 o 
   0   6  13      219.98      218.93      5.77 o 
   1   6  13       19.96       24.18      2.33 o 
   2   6  13        0.94        2.03      1.84 o 
   3   6  13       25.70       47.66      2.97 o 
   4   6  13     1132.56     1098.64     12.62 o 
   5   6  13       49.03       60.49      3.14 o 
   6   6  13       48.71       69.55      3.81 o 
   7   6  13        0.05        1.57      2.23 o 
   8   6  13        2.68        5.26      2.29 o 
   9   6  13        1.03       -1.01      1.86 o 
  10   6  13       19.60       31.99      3.09 o 
  11   6  13       16.79       19.26      3.58 o 
   1   7  13       37.63       38.69      2.57 o 
   2   7  13      158.12      161.86      3.97 o 
   3   7  13      154.41      148.68      4.34 o 
   4   7  13      227.42      214.97      4.94 o 
   5   7  13        0.43        4.90      2.54 o 
   6   7  13      153.41      168.44      4.60 o 
   7   7  13        0.01        1.79      2.44 o 
   8   7  13       55.87       54.41      3.69 o 
   9   7  13        4.03        9.99      3.47 o 
   0   8  13      387.59      368.96     14.52 o 
   1   8  13       13.86       15.18      2.51 o 
   2   8  13       90.73       74.93      3.63 o 
   3   8  13       26.11       36.22      5.48 o 
   4   8  13        0.00       -0.28      3.02 o 
   5   8  13       17.79       10.02      3.31 o 
   6   8  13        0.46       -5.00      3.34 o 
   7   8  13       44.87       38.68      4.14 o 
   1   9  13        0.41       -2.88      3.24 o 
   2   9  13       67.99       55.65      7.25 o 
   3   9  13        0.90       -5.49      3.76 o 
   4   9  13        3.34       -2.91      4.88 o 
   0   0  14      310.15      285.32     22.67 o 
   1   0  14     1654.34     1598.61     17.66 o 
   2   0  14     1781.06     1543.34     17.07 o 
   3   0  14      187.97      187.09      3.22 o 
   4   0  14     1287.69     1630.50     17.10 o 
   5   0  14      250.66      197.07      3.39 o 
   6   0  14      229.45      209.75      4.59 o 
   7   0  14       64.33       42.56      2.59 o 
   8   0  14       66.61       66.19      3.53 o 
   9   0  14      275.89      260.69      6.62 o 
  10   0  14        1.79        6.62      2.55 o 
  11   0  14        8.22       11.42      2.97 o 
  12   0  14       17.12       10.95      3.17 o 
  13   0  14      165.11      177.83      6.12 o 
  14   0  14        0.01       -1.60      3.89 o 
   1   1  14       62.34       45.98      2.26 o 
   2   1  14        0.22       30.59      1.07 o 
   3   1  14     1348.90     1463.52     10.89 o 
   4   1  14       27.00       40.24      1.51 o 
   5   1  14      114.19      116.72      2.17 o 
   6   1  14       11.01        5.11      1.11 o 
   7   1  14      135.30      146.01      2.95 o 
   8   1  14      205.50      183.43      3.42 o 
   9   1  14       80.00       61.24      2.52 o 
  10   1  14        8.58        0.86      1.82 o 
  11   1  14        5.02        4.11      2.20 o 
  12   1  14       45.51       32.26      2.69 o 
  13   1  14        0.68       -1.42      2.59 o 
  14   1  14        7.43        6.59      2.80 o 
   0   2  14     1572.81     1556.49     16.16 o 
   1   2  14      774.37      782.71      6.24 o 
   2   2  14      206.49      242.33      2.78 o 
   3   2  14      899.79      698.43      5.79 o 
   4   2  14       32.90       39.35      1.41 o 
   5   2  14       83.02       90.19      1.99 o 
   6   2  14        0.03        7.29      1.33 o 
   7   2  14       10.01       13.33      1.44 o 
   8   2  14       86.71       90.81      2.93 o 
   9   2  14     1439.38     1363.67     14.24 o 
  10   2  14       61.95       62.41      3.13 o 
  11   2  14      256.66      228.50      5.05 o 
  12   2  14       33.16       36.83      3.08 o 
  13   2  14        0.73       -3.81      2.54 o 
   1   3  14     9570.15    10529.73     75.39 o 
   2   3  14      272.76      289.63      3.47 o 
   3   3  14        8.99       18.88      1.38 o 
   4   3  14       15.02       17.12      1.42 o 
   5   3  14        3.09        1.70      1.35 o 
   6   3  14      139.95      134.19      3.06 o 
   7   3  14        7.47        9.51      1.82 o 
   8   3  14      497.08      438.96      6.47 o 
   9   3  14      559.47      510.93      7.33 o 
  10   3  14       78.78       76.07      3.43 o 
  11   3  14        0.77        7.48      3.21 o 
  12   3  14       20.08       16.52      2.83 o 
  13   3  14        7.38        2.66      2.96 o 
   0   4  14      344.47      372.76      6.99 o 
   1   4  14     1669.13     1538.63     13.64 o 
   2   4  14       71.96       73.43      2.02 o 
   3   4  14       90.67       95.18      2.74 o 
   4   4  14        4.38       13.10      1.62 o 
   5   4  14       12.67       26.77      1.99 o 
   6   4  14       32.60       50.07      3.50 o 
   7   4  14      504.77      494.94      7.39 o 
   8   4  14       65.92       76.71      2.91 o 
   9   4  14       26.12       23.41      2.53 o 
  10   4  14      247.89      235.26      5.35 o 
  11   4  14       95.52      120.84      4.26 o 
  12   4  14       30.42       39.05      3.29 o 
   1   5  14      305.03      360.48      5.06 o 
   2   5  14       26.86       33.81      2.17 o 
   3   5  14     1237.14     1192.89     11.40 o 
   4   5  14      211.71      284.07      6.63 o 
   5   5  14       86.43       95.98      3.39 o 
   6   5  14      599.99      567.05      7.03 o 
   7   5  14      106.74      108.70      3.34 o 
   8   5  14       41.43       32.04      3.11 o 
   9   5  14       10.62        7.72      2.14 o 
  10   5  14       12.73        9.87      2.58 o 
  11   5  14        1.51        6.21      2.87 o 
  12   5  14        9.65       10.27      3.56 o 
   0   6  14       53.64       53.28      3.53 o 
   1   6  14       87.26       80.58      2.88 o 
   2   6  14        3.79        3.49      1.88 o 
   3   6  14      566.66      553.86      7.82 o 
   4   6  14      531.83      454.54      7.01 o 
   5   6  14       38.18       40.26      3.03 o 
   6   6  14      147.33      160.61      4.19 o 
   7   6  14        1.92        0.93      2.12 o 
   8   6  14        9.53       10.94      2.47 o 
   9   6  14        7.62       14.21      2.61 o 
  10   6  14       88.17      101.30      4.01 o 
   1   7  14      679.14      655.91      8.20 o 
   2   7  14       33.93       32.00      2.81 o 
   3   7  14      266.21      252.76      5.29 o 
   4   7  14        2.71        5.54      2.44 o 
   5   7  14       11.60        9.44      2.61 o 
   6   7  14        0.99        6.17      2.60 o 
   7   7  14       65.95       57.96      5.28 o 
   8   7  14       11.48        9.59      4.36 o 
   9   7  14        4.32        0.91      3.45 o 
   0   8  14      140.04      143.38      5.87 o 
   1   8  14        0.09       -0.07      2.36 o 
   2   8  14        8.42        9.10      2.90 o 
   3   8  14      146.47      159.09      4.69 o 
   4   8  14       16.23       18.25      3.53 o 
   5   8  14        0.00       -0.39      3.62 o 
   6   8  14       33.97       39.51      4.07 o 
   7   8  14       32.47       37.93      4.12 o 
   1   9  14        0.14       -4.28      3.19 o 
   2   9  14       15.67        3.10      4.33 o 
   3   9  14        9.13        1.53      3.97 o 
   4   9  14        5.44       -4.55      3.56 o 
   1   1  15      496.15      652.21      5.63 o 
   2   1  15      156.09      192.52      2.36 o 
   3   1  15      549.38      442.40      4.06 o 
   4   1  15      277.44      294.25      3.42 o 
   5   1  15      124.46      137.58      2.38 o 
   6   1  15      204.78      191.00      2.86 o 
   7   1  15      296.55      297.93      4.21 o 
   8   1  15       53.14       47.69      2.25 o 
   9   1  15       48.98       35.68      2.24 o 
  10   1  15       79.26       78.59      2.89 o 
  11   1  15      298.14      278.36      5.11 o 
  12   1  15       11.93        6.58      2.34 o 
  13   1  15        2.00        9.87      2.70 o 
   0   2  15     2612.10     2541.67     25.59 o 
   1   2  15      136.51      253.77      2.75 o 
   2   2  15      129.45       87.02      2.89 o 
   3   2  15       31.09       12.39      0.98 o 
   4   2  15      294.11      213.50      2.86 o 
   5   2  15      339.49      350.25      4.08 o 
   6   2  15       43.06       47.87      1.72 o 
   7   2  15        9.29        3.98      1.62 o 
   8   2  15       63.29       52.68      3.74 o 
   9   2  15       59.93       45.87      2.82 o 
  10   2  15       74.31       70.21      3.55 o 
  11   2  15        0.08        3.61      2.45 o 
  12   2  15        8.28        8.84      2.61 o 
  13   2  15       10.35       12.60      2.97 o 
   1   3  15      450.27      665.25      7.24 o 
   2   3  15       62.42       48.46      1.65 o 
   3   3  15      609.82      535.61      5.76 o 
   4   3  15      326.81      272.84      3.92 o 
   5   3  15      289.97      270.91      4.10 o 
   6   3  15       45.42       39.94      2.06 o 
   7   3  15      787.15      820.97      9.13 o 
   8   3  15       80.54       95.19      3.54 o 
   9   3  15       18.80       24.95      2.59 o 
  10   3  15       46.54       56.13      3.14 o 
  11   3  15      249.31      263.45      5.90 o 
  12   3  15       17.36        6.65      2.70 o 
  13   3  15        0.04        0.23      2.77 o 
   0   4  15      323.70      260.28      5.78 o 
   1   4  15     1213.54     1098.23     10.30 o 
   2   4  15      131.89      105.30      2.35 o 
   3   4  15     1530.67     1534.78     12.95 o 
   4   4  15      720.47      677.06      7.32 o 
   5   4  15      999.43      918.25     10.18 o 
   6   4  15      477.27      510.57      6.44 o 
   7   4  15      140.12      142.86      3.68 o 
   8   4  15       64.28       59.91      2.76 o 
   9   4  15       14.86       11.80      2.52 o 
  10   4  15       62.00       76.35      3.65 o 
  11   4  15        0.12       -0.45      2.62 o 
  12   4  15        0.95        0.58      2.75 o 
   1   5  15        3.90       14.30      1.77 o 
   2   5  15       63.46       67.64      2.52 o 
   3   5  15     1357.38     1221.90     13.37 o 
   4   5  15      487.61      542.67      7.90 o 
   5   5  15     1919.21     1904.24     18.65 o 
   6   5  15      796.40      791.23      8.84 o 
   7   5  15        7.91       10.40      2.07 o 
   8   5  15        2.98        1.61      1.95 o 
   9   5  15       60.86       59.17      3.30 o 
  10   5  15        7.96        3.92      2.49 o 
  11   5  15       16.79       13.58      2.89 o 
   0   6  15       39.48       39.10      3.34 o 
   1   6  15       14.49       14.13      2.07 o 
   2   6  15       35.38       58.28      2.80 o 
   3   6  15      127.95      108.09      3.77 o 
   4   6  15       87.74      100.00      3.66 o 
   5   6  15      304.69      264.42      5.45 o 
   6   6  15       10.33       26.98      3.44 o 
   7   6  15       83.03       65.86      3.27 o 
   8   6  15       42.90       58.66      3.22 o 
   9   6  15       16.39       20.13      2.68 o 
  10   6  15        0.97        1.88      2.84 o 
   1   7  15      342.10      329.93      5.51 o 
   2   7  15       18.60       34.78      2.99 o 
   3   7  15        0.30        4.51      2.46 o 
   4   7  15       23.38       19.41      3.36 o 
   5   7  15       49.74       58.81      3.34 o 
   6   7  15       16.86        5.43      3.16 o 
   7   7  15       41.01       35.38      3.20 o 
   8   7  15        6.03        5.85      3.06 o 
   9   7  15       32.24       27.54      3.49 o 
   0   8  15       65.83       81.34      4.73 o 
   1   8  15       12.79       10.60      2.75 o 
   2   8  15        7.43        4.23      3.39 o 
   3   8  15      101.88      105.27      4.20 o 
   4   8  15       15.79       12.51      3.18 o 
   5   8  15       57.06       51.98      3.68 o 
   6   8  15       26.29       23.05      3.42 o 
   7   8  15        4.33        3.46      3.69 o 
   1   9  15       19.54       16.16      4.07 o 
   2   9  15       18.94       22.50      6.12 o 
   3   9  15       17.02       10.02      5.47 o 
   4   9  15        1.61       -4.92      3.46 o 
   0   0  16    14344.34    14292.55    275.79 o 
   1   0  16       54.83       84.04      2.30 o 
   2   0  16      390.89      339.59      4.71 o 
   3   0  16      150.90      199.94      3.46 o 
   4   0  16       29.98       93.83      2.94 o 
   5   0  16       14.81       14.22      1.88 o 
   6   0  16       69.79       46.35      2.67 o 
   7   0  16        4.10        0.23      1.89 o 
   8   0  16       67.58       65.75      3.38 o 
   9   0  16       89.09       90.26      3.97 o 
  10   0  16        3.71        0.85      2.32 o 
  11   0  16       36.78       44.34      4.11 o 
  12   0  16      112.57      118.62      5.58 o 
  13   0  16       21.68       16.70      3.80 o 
   1   1  16      429.60      408.79      3.99 o 
   2   1  16     1838.42     1805.23     13.22 o 
   3   1  16        0.40        3.32      0.86 o 
   4   1  16      201.68      210.52      2.85 o 
   5   1  16       74.26      102.47      2.13 o 
   6   1  16        5.68        1.66      1.30 o 
   7   1  16        6.98       15.83      1.66 o 
   8   1  16       33.62       33.16      2.04 o 
   9   1  16        5.63        1.39      1.72 o 
  10   1  16        6.89       11.22      2.12 o 
  11   1  16       34.37       33.83      2.65 o 
  12   1  16       43.29       39.51      3.13 o 
  13   1  16       12.81        6.90      4.11 o 
   0   2  16     8164.60     9038.28     87.43 o 
   1   2  16      772.24      649.74      5.77 o 
   2   2  16      612.86      726.67      6.00 o 
   3   2  16      233.13      148.17      2.13 o 
   4   2  16      329.64      351.04      3.90 o 
   5   2  16       38.07       22.21      1.38 o 
   6   2  16        0.01        4.25      1.33 o 
   7   2  16       51.51       53.69      2.44 o 
   8   2  16       65.05       54.68      2.80 o 
   9   2  16      146.44      131.40      4.00 o 
  10   2  16        5.59        5.80      2.29 o 
  11   2  16        8.87       14.57      2.71 o 
  12   2  16        2.32        0.12      2.51 o 
  13   2  16        0.86       -2.29      2.51 o 
   1   3  16      313.09      341.65      3.70 o 
   2   3  16      318.75      406.53      4.42 o 
   3   3  16        2.24       18.95      1.45 o 
   4   3  16      166.82      129.96      2.82 o 
   5   3  16      106.57      116.63      2.82 o 
   6   3  16       50.26       53.31      2.33 o 
   7   3  16      330.78      277.63      4.60 o 
   8   3  16      865.46      811.93      9.80 o 
   9   3  16      141.22      141.57      4.16 o 
  10   3  16      588.34      512.25      7.60 o 
  11   3  16       10.59       14.30      2.67 o 
  12   3  16       14.19       15.72      2.91 o 
  13   3  16        5.10        6.02      2.87 o 
   0   4  16     1888.12     1896.71     27.67 o 
   1   4  16      138.01      129.79      3.03 o 
   2   4  16      762.61      688.50      7.20 o 
   3   4  16      565.99      570.68      7.06 o 
   4   4  16      284.12      253.97      4.05 o 
   5   4  16     1648.99     1487.89     15.00 o 
   6   4  16       81.92      124.62      3.53 o 
   7   4  16      477.59      429.77      5.95 o 
   8   4  16      107.11      111.43      3.76 o 
   9   4  16        1.00       -0.03      2.24 o 
  10   4  16        3.71        6.40      2.51 o 
  11   4  16       51.45       38.66      4.05 o 
  12   4  16        5.35       11.34      2.98 o 
   1   5  16       40.86       40.25      2.24 o 
   2   5  16       99.84       97.02      3.01 o 
   3   5  16       16.31       16.40      2.81 o 
   4   5  16     1626.73     1575.66     15.81 o 
   5   5  16       97.35      115.92      3.76 o 
   6   5  16      332.13      347.96      5.37 o 
   7   5  16       22.46       11.94      1.77 o 
   8   5  16        2.83        3.93      2.11 o 
   9   5  16        0.82        4.19      2.53 o 
  10   5  16        0.12       -0.45      2.56 o 
  11   5  16        0.44        0.91      2.70 o 
   0   6  16      195.28      189.30      5.63 o 
   1   6  16       28.61       20.73      2.13 o 
   2   6  16      277.59      295.07      5.82 o 
   3   6  16      116.44      111.70      3.87 o 
   4   6  16       66.59       89.00      3.60 o 
   5   6  16      100.58      104.46      3.80 o 
   6   6  16        0.15        2.46      2.45 o 
   7   6  16       75.58       83.05      3.75 o 
   8   6  16       10.12        5.41      2.41 o 
   9   6  16       11.67       20.29      3.38 o 
  10   6  16       20.90       25.54      3.46 o 
   1   7  16       61.08       52.32      2.87 o 
   2   7  16      157.23      164.17      4.56 o 
   3   7  16       29.97       26.68      2.84 o 
   4   7  16        8.49       10.14      2.58 o 
   5   7  16       11.03        8.85      3.07 o 
   6   7  16       20.65       22.23      2.79 o 
   7   7  16        2.49        3.36      2.51 o 
   8   7  16       59.71       65.14      3.81 o 
   9   7  16        4.96        7.13      3.14 o 
   0   8  16        1.00        4.02      3.33 o 
   1   8  16        3.37        1.09      2.66 o 
   2   8  16        0.04       -1.35      4.05 o 
   3   8  16        8.56        8.07      3.26 o 
   4   8  16       14.89       17.74      3.54 o 
   5   8  16        0.52        1.62      2.78 o 
   6   8  16        0.14       -5.27      3.95 o 
   7   8  16        8.29       10.05      4.35 o 
   1   9  16        6.08        3.02      3.04 o 
   2   9  16       11.14        9.91      5.65 o 
   3   9  16        1.82       -5.05      3.36 o 
   1   1  17      337.04      223.58      2.74 o 
   2   1  17     1950.50     2070.25     15.01 o 
   3   1  17       90.38       90.64      1.76 o 
   4   1  17       24.71       46.54      1.62 o 
   5   1  17      194.86      187.69      2.81 o 
   6   1  17      120.28      133.84      2.82 o 
   7   1  17      241.73      211.32      3.61 o 
   8   1  17        0.73       -1.20      1.58 o 
   9   1  17        7.49       14.16      1.99 o 
  10   1  17       26.21       32.81      2.51 o 
  11   1  17      309.63      308.00      5.44 o 
  12   1  17      144.96      126.78      4.24 o 
  13   1  17       40.97       56.88      3.65 o 
   0   2  17     4454.43     5200.92     56.76 o 
   1   2  17     1370.35     1201.35      9.56 o 
   2   2  17      688.13      674.74      5.69 o 
   3   2  17        2.63        3.45      0.90 o 
   4   2  17      115.19      114.65      2.23 o 
   5   2  17       17.62       12.01      1.28 o 
   6   2  17     1040.07     1005.93      9.79 o 
   7   2  17      115.00      110.91      3.34 o 
   8   2  17       58.65       57.73      2.83 o 
   9   2  17       17.78       34.89      2.91 o 
  10   2  17       79.52       72.34      3.36 o 
  11   2  17        0.05        1.47      2.42 o 
  12   2  17       34.73       39.31      3.22 o 
  13   2  17        1.31        1.30      2.97 o 
   1   3  17        3.85       43.16      1.58 o 
   2   3  17      267.68      252.38      3.36 o 
   3   3  17        3.75       27.79      1.75 o 
   4   3  17       45.30       44.20      1.92 o 
   5   3  17      641.27      629.29      7.00 o 
   6   3  17      611.21      532.24      6.46 o 
   7   3  17      475.45      474.92      6.77 o 
   8   3  17       12.21       17.29      2.60 o 
   9   3  17       33.71       30.88      2.79 o 
  10   3  17        3.32        9.84      2.70 o 
  11   3  17       87.02       86.82      3.85 o 
  12   3  17        0.02        0.84      2.61 o 
   0   4  17      340.16      361.81      7.09 o 
   1   4  17       84.83       92.81      2.74 o 
   2   4  17       79.41       91.75      3.91 o 
   3   4  17      447.81      392.18      5.08 o 
   4   4  17      198.72      225.92      3.93 o 
   5   4  17      618.91      563.33      7.41 o 
   6   4  17     2486.47     2234.92     19.94 o 
   7   4  17      116.21       98.41      3.19 o 
   8   4  17      255.01      256.04      5.13 o 
   9   4  17       24.29       26.22      2.69 o 
  10   4  17       32.61       37.33      3.25 o 
  11   4  17       28.73       20.65      3.01 o 
  12   4  17        2.50        1.50      3.17 o 
   1   5  17       15.58       19.34      1.97 o 
   2   5  17      100.31      106.58      3.07 o 
   3   5  17      126.22      107.39      3.59 o 
   4   5  17      786.04      716.32      9.77 o 
   5   5  17       20.34       19.30      2.56 o 
   6   5  17       37.84       42.33      2.81 o 
   7   5  17      114.48      119.54      3.80 o 
   8   5  17       38.77       60.20      2.95 o 
   9   5  17       26.68       41.61      3.02 o 
  10   5  17        0.72        2.61      2.62 o 
  11   5  17       36.23       51.11      3.53 o 
   0   6  17       20.96       26.09      3.28 o 
   1   6  17        2.95        4.86      2.04 o 
   2   6  17      791.69      785.78      9.92 o 
   3   6  17       68.17       65.41      3.26 o 
   4   6  17      103.81       99.78      3.77 o 
   5   6  17        4.76        9.53      2.50 o 
   6   6  17       40.84       48.54      3.11 o 
   7   6  17        0.01       -1.04      2.52 o 
   8   6  17        0.86        2.31      2.52 o 
   9   6  17        2.50        3.67      2.79 o 
  10   6  17        0.25       -4.02      2.68 o 
   1   7  17      109.75      125.27      4.13 o 
   2   7  17       13.16       11.51      2.63 o 
   3   7  17        1.95        2.38      3.02 o 
   4   7  17        0.22        1.19      2.43 o 
   5   7  17       89.56       97.65      3.96 o 
   6   7  17        1.62        1.40      2.62 o 
   7   7  17        0.02        2.55      3.04 o 
   8   7  17       74.14       80.93      4.49 o 
   0   8  17       61.67       50.68      5.10 o 
   1   8  17        1.96        3.70      2.59 o 
   2   8  17       10.69        7.23      2.68 o 
   3   8  17        5.20        4.23      2.68 o 
   4   8  17       78.05       89.52      5.02 o 
   5   8  17       20.23       17.25      3.99 o 
   6   8  17       23.92       28.31      3.82 o 
   1   9  17       33.58       29.11      3.89 o 
   2   9  17       15.97        6.03      5.36 o 
   0   0  18      292.81      287.28      7.07 o 
   1   0  18       69.12       63.67      2.12 o 
   2   0  18      143.11      153.87      3.08 o 
   3   0  18       52.66       45.92      2.13 o 
   4   0  18       26.77       24.65      1.75 o 
   5   0  18       90.86      134.30      3.90 o 
   6   0  18      123.22      132.67      4.03 o 
   7   0  18       17.47       16.46      2.49 o 
   8   0  18      385.38      414.11      7.70 o 
   9   0  18       11.62        9.01      2.73 o 
  10   0  18      986.03      918.36     13.77 o 
  11   0  18      219.02      220.26      6.40 o 
  12   0  18       29.66       39.87      4.28 o 
  13   0  18        4.17       16.15      4.06 o 
   1   1  18      933.62     1177.35      9.54 o 
   2   1  18        2.31        4.84      1.16 o 
   3   1  18        1.33        3.96      1.00 o 
   4   1  18      700.32      694.94      6.42 o 
   5   1  18      150.33      194.17      2.93 o 
   6   1  18      303.29      287.88      4.13 o 
   7   1  18       19.14       11.73      1.70 o 
   8   1  18       11.22        5.58      1.75 o 
   9   1  18        7.78        5.17      1.96 o 
  10   1  18       10.62       12.42      2.24 o 
  11   1  18        0.00        6.96      2.43 o 
  12   1  18        0.75        2.60      2.60 o 
  13   1  18        1.77        1.96      2.65 o 
   0   2  18      955.66     1041.60     11.76 o 
   1   2  18      240.01      185.62      2.92 o 
   2   2  18      164.33      186.40      2.52 o 
   3   2  18      231.55      199.97      2.66 o 
   4   2  18      223.79      176.37      2.84 o 
   5   2  18      102.71       99.49      2.48 o 
   6   2  18       77.51       80.14      2.96 o 
   7   2  18       79.07      100.97      3.22 o 
   8   2  18        6.03        2.78      2.01 o 
   9   2  18      194.67      168.00      4.23 o 
  10   2  18      302.93      261.43      5.41 o 
  11   2  18        8.20        7.50      2.64 o 
  12   2  18        5.46        6.19      2.64 o 
  13   2  18       46.39       50.93      3.64 o 
   1   3  18      985.76      944.70      8.44 o 
   2   3  18       38.85       50.23      1.76 o 
   3   3  18      525.11      538.01      6.53 o 
   4   3  18      392.19      397.37      5.10 o 
   5   3  18       10.90       16.52      1.81 o 
   6   3  18      145.75      160.92      3.55 o 
   7   3  18       34.28       45.64      2.74 o 
   8   3  18      454.94      423.04      6.53 o 
   9   3  18       17.93       16.43      2.54 o 
  10   3  18       38.27       46.27      3.12 o 
  11   3  18        4.40       -0.89      2.48 o 
  12   3  18       34.24       38.52      3.24 o 
   0   4  18       24.25       42.37      3.29 o 
   1   4  18        1.73        0.89      1.48 o 
   2   4  18     1471.33     1442.38     13.79 o 
   3   4  18       56.33       63.12      2.60 o 
   4   4  18       58.00       84.11      2.79 o 
   5   4  18     1843.59     1690.09     16.82 o 
   6   4  18       74.35      113.47      3.40 o 
   7   4  18        2.44        2.54      2.04 o 
   8   4  18        0.10        3.89      2.29 o 
   9   4  18       10.27       10.28      2.43 o 
  10   4  18        3.88        3.82      2.45 o 
  11   4  18      113.01       96.65      4.07 o 
  12   4  18        0.74       -0.43      3.00 o 
   1   5  18       12.89       14.71      1.93 o 
   2   5  18       56.79       50.67      3.39 o 
   3   5  18      206.00      181.63      4.42 o 
   4   5  18       28.92       41.12      2.98 o 
   5   5  18      203.54      214.60      4.60 o 
   6   5  18      271.84      262.19      5.09 o 
   7   5  18        1.53        8.68      2.34 o 
   8   5  18      135.27      145.70      4.18 o 
   9   5  18      120.72      128.68      4.28 o 
  10   5  18        0.03       -3.69      2.46 o 
  11   5  18       21.82       38.54      3.42 o 
   0   6  18       12.04        9.24      3.06 o 
   1   6  18      576.47      507.14      6.78 o 
   2   6  18      552.96      517.40      7.57 o 
   3   6  18       68.24       65.67      3.37 o 
   4   6  18      412.81      373.51      6.49 o 
   5   6  18      107.97      112.11      4.04 o 
   6   6  18      100.09       89.91      3.97 o 
   7   6  18        0.08       -2.72      2.47 o 
   8   6  18        4.29       -0.03      2.50 o 
   9   6  18        6.82        4.37      2.83 o 
  10   6  18        0.19        1.10      2.99 o 
   1   7  18       42.19       46.26      3.12 o 
   2   7  18      133.74      103.66      3.87 o 
   3   7  18       12.03        4.27      2.64 o 
   4   7  18       74.01       82.92      4.55 o 
   5   7  18        0.01        0.72      2.76 o 
   6   7  18       29.15       37.06      3.16 o 
   7   7  18       57.29       56.28      3.55 o 
   8   7  18       29.53       32.15      4.51 o 
   0   8  18      128.49      125.93      6.75 o 
   1   8  18       98.97       98.62      4.01 o 
   2   8  18        1.56        4.17      2.71 o 
   3   8  18        0.97        3.79      4.20 o 
   4   8  18        5.25        6.36      4.03 o 
   5   8  18        7.38       11.45      4.23 o 
   6   8  18        1.04        5.46      2.95 o 
   1   9  18       19.63       22.17      5.31 o 
   2   9  18        1.28       -1.73      5.63 o 
   1   1  19       87.21      128.00      3.10 o 
   2   1  19      445.32      467.31      4.51 o 
   3   1  19     1672.96     1565.26     11.83 o 
   4   1  19       94.12       96.76      2.40 o 
   5   1  19       21.52       22.22      1.84 o 
   6   1  19       28.59       39.62      1.96 o 
   7   1  19      163.46      156.64      3.28 o 
   8   1  19      101.11       66.34      2.62 o 
   9   1  19        5.39        0.30      1.96 o 
  10   1  19        5.00       14.96      2.52 o 
  11   1  19       70.93       82.46      3.68 o 
  12   1  19      112.53      113.88      4.16 o 
  13   1  19        0.08       -3.89      2.60 o 
   0   2  19       84.44      178.15      4.67 o 
   1   2  19      855.69      658.02      7.70 o 
   2   2  19        1.78       15.72      1.07 o 
   3   2  19      302.05      294.98      3.54 o 
   4   2  19      707.38      659.63      6.55 o 
   5   2  19        3.67        6.49      1.63 o 
   6   2  19        5.01       16.32      2.03 o 
   7   2  19      109.57      101.37      3.30 o 
   8   2  19      144.60      147.86      4.01 o 
   9   2  19       57.90       49.25      3.70 o 
  10   2  19       83.06       82.43      3.63 o 
  11   2  19       16.97       16.21      2.62 o 
  12   2  19        0.00       -0.95      2.59 o 
  13   2  19       20.65       25.76      3.28 o 
   1   3  19      331.05      335.16      4.21 o 
   2   3  19       21.97       22.85      1.43 o 
   3   3  19      405.87      393.46      5.35 o 
   4   3  19      181.21      185.16      3.45 o 
   5   3  19       70.30      105.44      2.94 o 
   6   3  19       62.92       59.17      2.63 o 
   7   3  19      536.36      501.65      7.06 o 
   8   3  19      115.49      128.02      3.89 o 
   9   3  19        1.27        3.05      3.29 o 
  10   3  19        2.86       -1.17      2.29 o 
  11   3  19        2.27        2.39      2.57 o 
  12   3  19        4.07        6.07      2.81 o 
   0   4  19        0.17        1.62      2.21 o 
   1   4  19       28.38       31.78      2.02 o 
   2   4  19      265.42      259.93      4.72 o 
   3   4  19      491.11      580.24      7.28 o 
   4   4  19      858.86      752.70      9.75 o 
   5   4  19        3.07        7.71      2.02 o 
   6   4  19       18.71       23.59      2.29 o 
   7   4  19       36.88       49.91      2.86 o 
   8   4  19       37.39       51.87      3.22 o 
   9   4  19        0.12        0.82      2.35 o 
  10   4  19        3.96        0.18      2.54 o 
  11   4  19       67.15       85.59      4.27 o 
   1   5  19      583.37      657.05      9.86 o 
   2   5  19      412.57      395.08      6.22 o 
   3   5  19      107.25      103.22      3.67 o 
   4   5  19       24.73       32.95      3.06 o 
   5   5  19       16.63        2.39      2.30 o 
   6   5  19        6.43       18.05      2.72 o 
   7   5  19       53.74       66.67      3.25 o 
   8   5  19       62.25       76.85      3.87 o 
   9   5  19       75.26       93.90      3.88 o 
  10   5  19        0.46       -3.71      2.59 o 
  11   5  19        0.28       -1.99      2.74 o 
   0   6  19        2.77       14.84      3.03 o 
   1   6  19      109.67      128.99      4.83 o 
   2   6  19      456.67      441.50      6.92 o 
   3   6  19      161.91      158.22      4.36 o 
   4   6  19        0.16        7.06      2.43 o 
   5   6  19      310.73      298.98      6.07 o 
   6   6  19        0.02        2.80      2.45 o 
   7   6  19       62.89       74.37      3.64 o 
   8   6  19        8.71       10.74      5.05 o 
   9   6  19       51.66       40.37      3.82 o 
   1   7  19      425.70      347.53      6.30 o 
   2   7  19      178.18      174.14      4.68 o 
   3   7  19        5.59        3.39      2.58 o 
   4   7  19       95.46       99.10      4.60 o 
   5   7  19       52.44       52.26      3.73 o 
   6   7  19        1.21       -3.11      2.75 o 
   7   7  19       46.77       59.15      3.81 o 
   8   7  19        3.86        4.41      2.86 o 
   0   8  19       19.10       22.43      4.56 o 
   1   8  19       22.45       24.72      3.02 o 
   2   8  19        3.65        1.84      3.80 o 
   3   8  19        7.87        3.74      3.04 o 
   4   8  19       41.64       39.18      4.45 o 
   5   8  19        6.72       17.23      4.47 o 
   6   8  19       53.75       60.84      3.98 o 
   0   0  20    15041.18    15246.31    239.21 o 
   1   0  20     1249.47     1187.65     14.03 o 
   2   0  20      474.38      496.45      7.68 o 
   3   0  20      137.37      146.80      3.24 o 
   4   0  20       25.80       27.37      3.39 o 
   5   0  20       16.88        9.78      2.06 o 
   6   0  20      802.76      823.58     11.80 o 
   7   0  20       68.86       76.42      3.71 o 
   8   0  20      119.94       86.15      4.07 o 
   9   0  20       47.93       39.06      3.46 o 
  10   0  20      166.02      172.81      5.64 o 
  11   0  20       41.21       24.30      3.85 o 
  12   0  20      112.72      117.55      5.91 o 
  13   0  20       94.21      107.47      7.19 o 
   1   1  20       24.47       36.93      1.39 o 
   2   1  20        5.48       35.57      1.57 o 
   3   1  20      438.38      505.50      4.74 o 
   4   1  20      326.26      329.14      3.92 o 
   5   1  20       49.88       53.37      2.14 o 
   6   1  20      127.28      109.05      2.79 o 
   7   1  20        7.00        8.84      1.79 o 
   8   1  20       74.02       69.27      2.73 o 
   9   1  20        4.72       -1.22      2.21 o 
  10   1  20      367.93      362.25      6.26 o 
  11   1  20        3.25        6.76      2.63 o 
  12   1  20       66.12       77.09      3.86 o 
  13   1  20        2.89        1.13      2.89 o 
   0   2  20      155.56      151.04      3.16 o 
   1   2  20     1404.55     1141.87      9.94 o 
   2   2  20      110.08      129.31      2.22 o 
   3   2  20      313.54      291.78      3.55 o 
   4   2  20        1.21        5.31      1.45 o 
   5   2  20       22.63       20.51      1.71 o 
   6   2  20      641.25      670.60      8.24 o 
   7   2  20       82.60      100.73      3.49 o 
   8   2  20       82.74       82.17      3.33 o 
   9   2  20       72.40       83.72      3.41 o 
  10   2  20       34.42       40.68      3.01 o 
  11   2  20        1.27       -0.41      2.47 o 
  12   2  20       28.61       39.06      3.35 o 
   1   3  20      223.97      207.10      3.42 o 
   2   3  20      395.22      387.47      4.83 o 
   3   3  20       20.44       28.94      1.80 o 
   4   3  20      627.04      706.32      7.64 o 
   5   3  20      242.68      229.90      4.08 o 
   6   3  20        5.08        7.17      2.04 o 
   7   3  20      356.00      330.33      5.64 o 
   8   3  20       59.01       46.61      3.11 o 
   9   3  20        7.37        1.48      2.34 o 
  10   3  20        2.10       -1.82      2.43 o 
  11   3  20       44.69       57.33      3.38 o 
  12   3  20       11.59       11.09      2.96 o 
   0   4  20      391.56      375.52      7.49 o 
   1   4  20        6.41        5.59      1.71 o 
   2   4  20      430.30      454.66      6.54 o 
   3   4  20      253.15      210.49      4.18 o 
   4   4  20      204.45      230.63      5.06 o 
   5   4  20       67.11       55.22      2.64 o 
   6   4  20      296.20      258.69      4.59 o 
   7   4  20      577.74      552.40      7.69 o 
   8   4  20        8.52        5.52      2.32 o 
   9   4  20       88.24       84.34      3.63 o 
  10   4  20        0.02        0.63      2.48 o 
  11   4  20       20.07       28.42      3.36 o 
   1   5  20       10.55       11.82      2.02 o 
   2   5  20      262.76      270.74      5.21 o 
   3   5  20      119.79       97.34      3.58 o 
   4   5  20      199.47      180.23      4.43 o 
   5   5  20        0.00        2.13      2.38 o 
   6   5  20       20.34       15.03      3.04 o 
   7   5  20        1.30        0.57      2.29 o 
   8   5  20       34.65       36.74      3.46 o 
   9   5  20        1.14        5.33      2.89 o 
  10   5  20       11.18        8.24      3.10 o 
   0   6  20      691.77      613.14     11.01 o 
   1   6  20        6.20        6.28      2.32 o 
   2   6  20       74.68       76.24      3.44 o 
   3   6  20       22.98       32.38      2.93 o 
   4   6  20        2.45        9.64      2.56 o 
   5   6  20       13.67       12.87      2.75 o 
   6   6  20       44.79       47.19      3.38 o 
   7   6  20       56.90       52.31      3.46 o 
   8   6  20        8.49        4.89      3.02 o 
   9   6  20       38.28       59.79      4.24 o 
   1   7  20       38.05       42.52      3.14 o 
   2   7  20        0.03        4.52      2.74 o 
   3   7  20       30.26       21.04      3.13 o 
   4   7  20        5.37        4.48      2.57 o 
   5   7  20       22.61       21.70      3.00 o 
   6   7  20        5.21        1.47      2.80 o 
   7   7  20        2.94        3.54      2.84 o 
   8   7  20       10.40        1.54      2.97 o 
   0   8  20       15.62       26.98      4.94 o 
   1   8  20        4.96        6.59      3.24 o 
   2   8  20       35.82       36.53      3.74 o 
   3   8  20       13.53       15.03      4.45 o 
   4   8  20        0.03       -4.38      3.14 o 
   5   8  20       79.27       96.85      5.28 o 
   1   1  21      252.92      316.76      3.64 o 
   2   1  21      767.49      834.09      7.20 o 
   3   1  21      164.11      159.77      2.72 o 
   4   1  21       32.78       25.71      1.53 o 
   5   1  21      214.85      209.92      3.52 o 
   6   1  21      114.18       94.09      2.79 o 
   7   1  21       39.95       37.42      2.26 o 
   8   1  21       37.09       21.89      2.41 o 
   9   1  21       37.12       27.15      2.67 o 
  10   1  21       12.52       17.12      2.70 o 
  11   1  21       64.23       76.34      3.66 o 
  12   1  21       15.27        2.71      2.68 o 
   0   2  21       62.69       89.84      2.65 o 
   1   2  21      435.57      395.91      5.55 o 
   2   2  21      481.79      508.34      4.81 o 
   3   2  21       64.72       67.70      2.16 o 
   4   2  21      115.76      112.04      2.76 o 
   5   2  21      323.64      246.91      4.04 o 
   6   2  21      322.72      305.09      5.15 o 
   7   2  21      286.50      270.83      4.99 o 
   8   2  21      300.59      260.96      5.07 o 
   9   2  21       38.05       36.69      2.91 o 
  10   2  21        6.75        3.91      2.38 o 
  11   2  21        0.08       -2.35      2.45 o 
  12   2  21       27.05       26.03      3.17 o 
   1   3  21       17.31       29.05      1.91 o 
   2   3  21      839.03      698.26      7.33 o 
   3   3  21      192.88      182.99      3.38 o 
   4   3  21     1076.32      972.91      9.79 o 
   5   3  21      424.72      420.96      5.98 o 
   6   3  21      228.74      194.83      4.38 o 
   7   3  21      150.28      174.81      4.68 o 
   8   3  21      156.31      143.61      4.07 o 
   9   3  21        8.18        5.67      2.61 o 
  10   3  21       64.91       59.64      3.60 o 
  11   3  21       18.22       28.64      3.26 o 
  12   3  21        2.56        3.98      2.81 o 
   0   4  21      218.03      252.98      6.12 o 
   1   4  21        3.11        0.09      1.65 o 
   2   4  21       19.99       20.37      2.28 o 
   3   4  21        2.06        9.08      2.24 o 
   4   4  21       98.57      101.11      3.65 o 
   5   4  21       27.93       41.92      2.68 o 
   6   4  21        0.17        0.50      1.99 o 
   7   4  21       76.88      104.21      3.76 o 
   8   4  21        2.68        4.80      2.37 o 
   9   4  21       19.11       19.22      2.79 o 
  10   4  21        0.07       -0.96      2.67 o 
  11   4  21       15.18       19.55      3.14 o 
   1   5  21       51.29       85.46      3.31 o 
   2   5  21        5.57        6.78      2.90 o 
   3   5  21      144.75      138.63      4.03 o 
   4   5  21       26.74       34.37      2.83 o 
   5   5  21      229.65      228.95      5.08 o 
   6   5  21       40.84       39.35      3.83 o 
   7   5  21        2.11       -0.70      2.60 o 
   8   5  21      137.30      143.14      4.73 o 
   9   5  21       95.02       99.33      4.40 o 
  10   5  21        0.19       -2.11      2.98 o 
   0   6  21      197.32      175.54      5.85 o 
   1   6  21        2.12       -3.15      2.23 o 
   2   6  21       49.50       37.65      2.94 o 
   3   6  21        2.47        5.86      2.44 o 
   4   6  21      279.68      227.88      5.18 o 
   5   6  21        3.79        2.67      2.51 o 
   6   6  21       28.12       24.58      2.96 o 
   7   6  21        8.19        6.72      2.72 o 
   8   6  21       99.16      120.10      5.12 o 
   9   6  21       36.75       30.69      3.76 o 
   1   7  21       15.16       11.16      2.86 o 
   2   7  21       42.49       53.13      3.20 o 
   3   7  21        3.40        0.98      2.85 o 
   4   7  21        0.46       -1.13      2.61 o 
   5   7  21       13.20       12.22      2.91 o 
   6   7  21       45.98       55.96      3.76 o 
   7   7  21        1.52        3.71      2.93 o 
   0   8  21        2.99        2.36      4.04 o 
   1   8  21        6.34        3.03      3.13 o 
   2   8  21        5.66        1.86      3.14 o 
   3   8  21       24.14       44.69      3.58 o 
   4   8  21       12.84       17.15      4.62 o 
   5   8  21       16.02       28.76      3.48 o 
   0   0  22      690.51      795.55     15.72 o 
   1   0  22     1680.98     1689.79     19.34 o 
   2   0  22     4521.87     4171.08     41.66 o 
   3   0  22      261.08      233.69      4.29 o 
   4   0  22        3.98        5.69      2.15 o 
   5   0  22        1.63        0.76      2.90 o 
   6   0  22       30.68       28.95      2.86 o 
   7   0  22        0.34        0.59      2.50 o 
   8   0  22       32.01       43.89      3.38 o 
   9   0  22      659.57      644.67     10.90 o 
  10   0  22      131.87      129.79      5.75 o 
  11   0  22      120.43      102.45      5.58 o 
  12   0  22       23.85       40.65      5.41 o 
   1   1  22      224.41      220.43      3.05 o 
   2   1  22       66.86       90.09      3.19 o 
   3   1  22      252.33      293.62      3.70 o 
   4   1  22        0.49       13.21      1.44 o 
   5   1  22       20.79       19.66      1.81 o 
   6   1  22      178.43      161.63      3.70 o 
   7   1  22       88.22       98.57      3.08 o 
   8   1  22       53.76       51.04      2.84 o 
   9   1  22       31.50       21.60      2.66 o 
  10   1  22       17.84       14.63      2.73 o 
  11   1  22       20.26       21.77      2.99 o 
  12   1  22       46.00       47.50      3.57 o 
   0   2  22        0.76       -0.87      1.39 o 
   1   2  22        5.24        3.52      0.95 o 
   2   2  22      282.23      239.05      3.23 o 
   3   2  22      169.06      156.35      3.07 o 
   4   2  22      113.63       99.53      2.69 o 
   5   2  22      215.89      228.78      4.44 o 
   6   2  22        2.28        5.72      2.27 o 
   7   2  22       72.45       77.88      3.70 o 
   8   2  22        0.80        2.95      2.24 o 
   9   2  22       68.76       53.17      3.09 o 
  10   2  22       10.11       13.79      2.70 o 
  11   2  22       10.45       10.39      2.78 o 
  12   2  22        0.31        4.98      2.72 o 
   1   3  22      104.54       93.48      2.97 o 
   2   3  22      195.49      229.09      7.75 o 
   3   3  22       70.41       75.05      2.49 o 
   4   3  22      186.82      208.80      3.86 o 
   5   3  22      153.48      150.61      3.80 o 
   6   3  22      262.06      226.14      5.00 o 
   7   3  22      356.32      335.53      5.77 o 
   8   3  22        0.00        9.93      2.40 o 
   9   3  22        0.18       -1.27      2.37 o 
  10   3  22       20.75        9.34      2.86 o 
  11   3  22        1.30       -3.37      2.74 o 
   0   4  22        0.01       -0.07      2.43 o 
   1   4  22       30.00       34.10      2.19 o 
   2   4  22       94.00       59.66      2.97 o 
   3   4  22     1661.50     1410.17     15.16 o 
   4   4  22      515.44      478.67     10.04 o 
   5   4  22      107.81      126.43      3.76 o 
   6   4  22        4.60        3.05      2.14 o 
   7   4  22       34.15       32.95      2.70 o 
   8   4  22       47.35       51.44      3.09 o 
   9   4  22       75.18       54.01      3.59 o 
  10   4  22       55.94       58.43      3.77 o 
  11   4  22        8.26        3.07      2.91 o 
   1   5  22       31.93       24.57      2.46 o 
   2   5  22        7.75       12.16      2.28 o 
   3   5  22        1.07        1.80      2.17 o 
   4   5  22       21.21       21.58      2.63 o 
   5   5  22      150.71      140.57      5.62 o 
   6   5  22        8.57        4.31      2.78 o 
   7   5  22       36.14       39.38      3.51 o 
   8   5  22       78.45       90.87      4.23 o 
   9   5  22        2.96        5.09      3.02 o 
  10   5  22        0.01       -0.51      3.03 o 
   0   6  22        3.60        2.80      2.94 o 
   1   6  22        0.93        1.29      2.21 o 
   2   6  22       33.94       29.35      2.80 o 
   3   6  22        0.20        0.46      2.40 o 
   4   6  22        5.29        6.12      2.85 o 
   5   6  22        2.04        0.02      2.73 o 
   6   6  22       18.78       24.25      3.69 o 
   7   6  22       46.65       51.90      3.98 o 
   8   6  22       21.66       24.19      6.98 o 
   9   6  22        8.63       12.58      3.60 o 
   1   7  22       38.22       36.09      3.13 o 
   2   7  22        1.92       -0.58      2.58 o 
   3   7  22       70.81       66.58      3.60 o 
   4   7  22       72.69       73.77      3.82 o 
   5   7  22       16.00       14.41      3.62 o 
   6   7  22       84.83       95.75      4.29 o 
   7   7  22        3.61        1.52      3.85 o 
   0   8  22       25.56        7.61      7.18 o 
   1   8  22        5.02       13.86      3.27 o 
   2   8  22        0.70        1.04      3.67 o 
   3   8  22       14.83       28.77      4.83 o 
   4   8  22       48.80       53.20      6.15 o 
   1   1  23     1019.35     1055.51      9.01 o 
   2   1  23      359.46      363.33      4.05 o 
   3   1  23      395.40      319.77      3.93 o 
   4   1  23        0.88       24.45      1.79 o 
   5   1  23      146.64      168.81      3.35 o 
   6   1  23        0.00        0.06      1.72 o 
   7   1  23      159.54      159.02      4.11 o 
   8   1  23       57.99       71.69      3.19 o 
   9   1  23        3.05        4.71      2.38 o 
  10   1  23        0.45        4.87      2.55 o 
  11   1  23      170.28      149.90      4.63 o 
  12   1  23       13.74       28.10      3.44 o 
   0   2  23      216.57      162.26      4.06 o 
   1   2  23      198.71      185.95      2.80 o 
   2   2  23       10.90       15.63      1.55 o 
   3   2  23      150.61      122.08      3.03 o 
   4   2  23       51.58       62.76      2.43 o 
   5   2  23     1345.25     1109.11     11.98 o 
   6   2  23      369.45      374.05      5.94 o 
   7   2  23       82.99       82.53      3.36 o 
   8   2  23        2.94        0.84      2.15 o 
   9   2  23       12.43        9.97      2.54 o 
  10   2  23        0.49       -3.61      2.41 o 
  11   2  23        9.07       11.81      2.80 o 
  12   2  23       14.12        8.84      2.89 o 
   1   3  23      196.65      185.72      3.73 o 
   2   3  23        3.89       16.28      1.93 o 
   3   3  23      706.90      625.47      8.48 o 
   4   3  23      881.93      828.20      9.38 o 
   5   3  23     1283.73     1254.06     13.04 o 
   6   3  23      174.82      150.36      4.04 o 
   7   3  23       17.90       31.46      2.66 o 
   8   3  23      139.10      124.38      4.60 o 
   9   3  23       22.64       21.18      2.75 o 
  10   3  23        7.13       13.38      2.75 o 
  11   3  23        3.17        0.09      2.68 o 
   0   4  23        7.06       -2.43      2.44 o 
   1   4  23       83.93       74.96      3.02 o 
   2   4  23        4.26        1.80      2.06 o 
   3   4  23       21.11       53.47      6.64 o 
   4   4  23       19.41       13.92      2.33 o 
   5   4  23       11.24       11.39      2.52 o 
   6   4  23        0.79       -3.53      2.35 o 
   7   4  23       53.47       46.61      3.27 o 
   8   4  23        1.75        2.55      2.36 o 
   9   4  23       22.65       24.86      3.13 o 
  10   4  23        3.17        4.52      2.71 o 
   1   5  23       19.29       24.03      2.41 o 
   2   5  23        3.05        4.64      2.16 o 
   3   5  23       37.40       45.19      2.98 o 
   4   5  23       92.25       83.71      3.56 o 
   5   5  23        1.55       -2.51      1.97 o 
   6   5  23       24.57       29.05      2.91 o 
   7   5  23       54.68       48.48      3.75 o 
   8   5  23        1.69        2.42      2.96 o 
   9   5  23       14.54       22.66      3.23 o 
  10   5  23        2.76       -3.35      3.10 o 
   0   6  23       92.77       94.70      5.58 o 
   1   6  23        2.89        5.83      2.35 o 
   2   6  23        0.01       -1.68      2.28 o 
   3   6  23       55.97       54.86      3.30 o 
   4   6  23       73.04       71.17      3.56 o 
   5   6  23        1.21       -3.38      2.55 o 
   6   6  23      196.24      186.28      5.15 o 
   7   6  23        5.22        7.49      3.40 o 
   8   6  23       15.73       11.09      3.39 o 
   1   7  23        0.16       -0.33      2.56 o 
   2   7  23        0.06       -1.34      2.46 o 
   3   7  23        8.87       11.49      2.78 o 
   4   7  23        3.49        2.95      2.91 o 
   5   7  23       64.78       79.80      4.66 o 
   6   7  23        1.76        2.71      3.42 o 
   0   8  23       33.98       35.39      5.21 o 
   1   8  23        2.66        2.09      4.01 o 
   2   8  23       21.36       22.80      3.23 o 
   3   8  23        0.04        1.98      4.81 o 
   0   0  24     4226.11     4817.51     78.22 o 
   1   0  24     1024.88      860.64     10.59 o 
   2   0  24     1740.72     1687.27     18.27 o 
   3   0  24      250.26      232.03      6.28 o 
   4   0  24       11.92       14.44      2.44 o 
   5   0  24       77.97       91.77      4.21 o 
   6   0  24        0.03        1.70      2.48 o 
   7   0  24      652.43      659.38     10.61 o 
   8   0  24       61.94       58.36      3.85 o 
   9   0  24      603.34      528.90     10.75 o 
  10   0  24        2.86        7.11      3.96 o 
  11   0  24        5.33        2.42      5.24 o 
  12   0  24       15.29       19.59      5.98 o 
   1   1  24      138.19      180.41      2.85 o 
   2   1  24      168.95      172.20      4.01 o 
   3   1  24      215.51      189.05      3.06 o 
   4   1  24       73.19       74.04      2.56 o 
   5   1  24        1.88        0.92      1.71 o 
   6   1  24        9.96       10.44      2.18 o 
   7   1  24       66.87       56.18      3.07 o 
   8   1  24      362.83      322.01      6.98 o 
   9   1  24       44.19       55.19      3.48 o 
  10   1  24      107.73       93.64      4.44 o 
  11   1  24       45.15       52.28      3.43 o 
  12   1  24       37.84       42.33      3.71 o 
   0   2  24      754.78      754.37      9.36 o 
   1   2  24       69.51       76.50      2.22 o 
   2   2  24      105.07       93.29      2.57 o 
   3   2  24       59.82       79.78      2.58 o 
   4   2  24        5.57        8.69      1.80 o 
   5   2  24     1064.82      990.46     11.07 o 
   6   2  24        9.18       15.30      2.37 o 
   7   2  24       24.28       23.57      2.53 o 
   8   2  24        6.47        3.49      2.35 o 
   9   2  24        9.92       18.00      2.86 o 
  10   2  24       13.98       16.82      2.83 o 
  11   2  24       67.66       82.61      3.92 o 
   1   3  24      127.20      134.47      3.45 o 
   2   3  24       14.55       19.81      2.52 o 
   3   3  24       16.57       22.86      2.22 o 
   4   3  24      469.54      470.09      6.22 o 
   5   3  24      518.03      518.13      7.17 o 
   6   3  24        0.00        0.52      2.11 o 
   7   3  24       49.77       45.66      2.94 o 
   8   3  24       12.26        5.78      2.41 o 
   9   3  24       65.57       56.85      3.65 o 
  10   3  24       20.33       26.36      3.15 o 
  11   3  24       37.06       34.97      3.30 o 
   0   4  24       77.15       93.36      4.26 o 
   1   4  24       73.30       53.11      2.81 o 
   2   4  24       31.08       31.15      2.61 o 
   3   4  24      140.83      126.95      3.87 o 
   4   4  24       89.17       78.68      3.37 o 
   5   4  24       72.40       88.81      3.52 o 
   6   4  24        1.29       -1.52      2.40 o 
   7   4  24      105.70      114.86      4.35 o 
   8   4  24        0.75       -3.02      2.84 o 
   9   4  24       23.71       49.77      3.39 o 
  10   4  24        0.52        1.16      2.94 o 
   1   5  24        3.09       -0.66      2.02 o 
   2   5  24      109.73      101.85      3.61 o 
   3   5  24       83.51       74.50      3.35 o 
   4   5  24       29.86       27.50      2.82 o 
   5   5  24       60.20       53.69      3.71 o 
   6   5  24       11.02       14.90      3.09 o 
   7   5  24       59.38       62.76      4.04 o 
   8   5  24       15.51       10.76      3.30 o 
   9   5  24        0.55       -0.50      3.44 o 
   0   6  24      127.55      137.85      6.36 o 
   1   6  24       28.83       31.63      2.79 o 
   2   6  24        0.28       -0.16      2.27 o 
   3   6  24       22.79       25.11      2.87 o 
   4   6  24       22.93       18.32      3.03 o 
   5   6  24       34.67       34.93      3.37 o 
   6   6  24        0.00        4.57      3.71 o 
   7   6  24       29.25       31.79      3.76 o 
   8   6  24       57.56       78.04      4.68 o 
   1   7  24       10.02       14.82      3.04 o 
   2   7  24        6.31        8.81      2.77 o 
   3   7  24        4.71        4.43      3.13 o 
   4   7  24       26.24       17.17      3.34 o 
   5   7  24        6.49       10.28      3.09 o 
   6   7  24       26.42       32.64      3.77 o 
   0   8  24        0.00        9.28      4.47 o 
   1   8  24        7.99        6.86      4.79 o 
   2   8  24        3.26        7.05      4.25 o 
   1   1  25        6.57       18.86      1.45 o 
   2   1  25     1009.55     1066.98     11.82 o 
   3   1  25      798.08      786.99      7.41 o 
   4   1  25       52.21       50.18      2.26 o 
   5   1  25       80.35       74.69      2.97 o 
   6   1  25      136.66      120.85      3.65 o 
   7   1  25       72.09       81.65      3.49 o 
   8   1  25       74.76       83.56      3.67 o 
   9   1  25      360.00      334.83      6.40 o 
  10   1  25       46.99       43.78      3.44 o 
  11   1  25       22.57       26.97      3.21 o 
   0   2  25        9.37       24.02      2.69 o 
   1   2  25      215.58      239.26      3.79 o 
   2   2  25       17.21       14.42      1.69 o 
   3   2  25       38.61       43.00      2.17 o 
   4   2  25      863.46      823.87      9.52 o 
   5   2  25      135.22      118.79      4.05 o 
   6   2  25      245.40      216.73      4.65 o 
   7   2  25       60.71       48.01      2.92 o 
   8   2  25      106.48      113.04      3.95 o 
   9   2  25       21.14       22.26      2.79 o 
  10   2  25        1.29       -1.51      2.60 o 
  11   2  25       16.97       18.30      3.16 o 
   1   3  25        1.24        7.53      2.00 o 
   2   3  25       40.92       35.34      2.81 o 
   3   3  25      149.12      132.00      3.85 o 
   4   3  25       99.15       94.58      3.27 o 
   5   3  25       12.19       19.32      2.31 o 
   6   3  25       67.30       77.15      3.35 o 
   7   3  25       15.05       26.86      2.68 o 
   8   3  25       16.47       16.10      2.64 o 
   9   3  25        9.39        8.52      2.61 o 
  10   3  25        3.38       -2.12      2.55 o 
  11   3  25       33.98       47.76      3.55 o 
   0   4  25      128.03      179.21      6.43 o 
   1   4  25      102.04       85.59      3.20 o 
   2   4  25       33.60       28.54      2.57 o 
   3   4  25        2.61        9.51      2.28 o 
   4   4  25        0.09        0.77      2.15 o 
   5   4  25       24.48       35.63      2.89 o 
   6   4  25        3.47        1.96      3.34 o 
   7   4  25       43.39       61.10      4.03 o 
   8   4  25       13.85        8.57      3.00 o 
   9   4  25        2.79        1.41      3.55 o 
  10   4  25        5.68        8.40      3.31 o 
   1   5  25        1.48        0.64      2.16 o 
   2   5  25       25.33       27.17      2.60 o 
   3   5  25      183.44      161.84      4.37 o 
   4   5  25        9.05        1.78      2.39 o 
   5   5  25       34.78       19.39      2.68 o 
   6   5  25        7.29       11.89      3.48 o 
   7   5  25        1.37        3.84      3.12 o 
   8   5  25        3.24        5.91      3.22 o 
   9   5  25       43.84       48.36      4.20 o 
   0   6  25        8.12        3.99      3.46 o 
   1   6  25        0.00        4.00      2.93 o 
   2   6  25       22.72       43.64      3.06 o 
   3   6  25        4.15        3.14      2.56 o 
   4   6  25       93.66       90.46      3.87 o 
   5   6  25        1.94        1.05      2.59 o 
   6   6  25      153.69      153.24      4.90 o 
   7   6  25        9.93       13.06      3.81 o 
   1   7  25        0.40        0.36      3.37 o 
   2   7  25      114.26      113.52      4.33 o 
   3   7  25       44.76       53.77      3.59 o 
   4   7  25       93.29      104.01      4.81 o 
   5   7  25       25.40       22.78      3.35 o 
   0   8  25        8.16       11.62      4.64 o 
   1   8  25        0.30        0.67      3.70 o 
   0   0  26     6142.29     5555.40     89.99 o 
   1   0  26      254.08      204.38      6.04 o 
   2   0  26        6.37       18.57      2.08 o 
   3   0  26      286.41      265.87      5.74 o 
   4   0  26      655.98      559.76      9.10 o 
   5   0  26       36.55       43.00      3.38 o 
   6   0  26        0.18        3.59      3.18 o 
   7   0  26      548.63      596.75     11.17 o 
   8   0  26      176.69      178.93      6.38 o 
   9   0  26     1527.00     1421.00     27.10 o 
  10   0  26        9.50        7.66      4.25 o 
  11   0  26      182.13      175.26      8.84 o 
   1   1  26     1529.10     1486.04     12.26 o 
   2   1  26       59.92       81.68      2.75 o 
   3   1  26      488.98      445.01      5.41 o 
   4   1  26       60.02       67.56      2.77 o 
   5   1  26       15.78       27.52      2.50 o 
   6   1  26      173.96      165.68      4.27 o 
   7   1  26       12.41       33.27      3.83 o 
   8   1  26        2.64        6.63      2.74 o 
   9   1  26       15.00       16.98      2.84 o 
  10   1  26      108.77      120.55      4.49 o 
  11   1  26        5.37        7.58      2.94 o 
   0   2  26      288.24      259.97      5.50 o 
   1   2  26        0.95        0.23      1.49 o 
   2   2  26       33.34       27.42      1.97 o 
   3   2  26       95.05      127.67      3.61 o 
   4   2  26       72.92       90.74      3.45 o 
   5   2  26      250.00      194.96      4.35 o 
   6   2  26       28.71       37.19      2.69 o 
   7   2  26        7.31        9.32      2.57 o 
   8   2  26        4.60        4.62      2.58 o 
   9   2  26       62.70       77.51      3.66 o 
  10   2  26       31.24       30.75      3.15 o 
  11   2  26       38.12       51.00      3.72 o 
   1   3  26      166.93      126.44      3.59 o 
   2   3  26      204.41      171.12      4.48 o 
   3   3  26      393.99      336.95      5.81 o 
   4   3  26       28.69       21.36      2.35 o 
   5   3  26       50.69       55.17      3.27 o 
   6   3  26        0.01       -2.35      2.10 o 
   7   3  26        0.68       -0.34      2.28 o 
   8   3  26       13.28        8.87      2.59 o 
   9   3  26       29.50       42.54      3.29 o 
  10   3  26       11.33        4.11      2.80 o 
   0   4  26        7.82        3.69      3.24 o 
   1   4  26       62.04       42.88      2.97 o 
   2   4  26       21.68       14.88      2.49 o 
   3   4  26        7.14       15.97      2.19 o 
   4   4  26      146.10      137.01      4.43 o 
   5   4  26        1.99        2.35      3.37 o 
   6   4  26      205.23      169.68      5.73 o 
   7   4  26      162.54      171.22      5.12 o 
   8   4  26       73.58       76.72      5.28 o 
   9   4  26        0.02        2.28      3.05 o 
  10   4  26       63.34       89.44      5.48 o 
   1   5  26        2.31       -0.17      2.12 o 
   2   5  26       45.36       37.66      2.86 o 
   3   5  26       40.46       46.75      3.02 o 
   4   5  26       13.67       14.40      2.62 o 
   5   5  26       57.75       59.08      3.38 o 
   6   5  26        8.92        9.23      3.19 o 
   7   5  26        2.74       -1.41      3.52 o 
   8   5  26        0.07       -1.70      2.99 o 
   9   5  26       35.79       47.60      4.75 o 
   0   6  26       14.27       28.85      4.42 o 
   1   6  26       12.33       15.68      2.77 o 
   2   6  26       44.79       49.21      3.25 o 
   3   6  26      169.02      157.42      4.60 o 
   4   6  26        4.46        4.02      2.67 o 
   5   6  26        0.34       -0.97      2.92 o 
   6   6  26       13.73        7.03      3.28 o 
   7   6  26       46.00       41.05      4.11 o 
   1   7  26        3.77       15.77      4.30 o 
   2   7  26       36.68       38.10      4.73 o 
   3   7  26        0.03        0.80      2.68 o 
   4   7  26       82.95      111.53      5.83 o 
   5   7  26       16.15       19.04      3.47 o 
   1   1  27      480.75      510.35      6.67 o 
   2   1  27       89.01       78.64      2.33 o 
   3   1  27       56.81       84.27      3.08 o 
   4   1  27        3.58        6.17      2.01 o 
   5   1  27      165.34      172.90      5.45 o 
   6   1  27      108.81      102.19      3.77 o 
   7   1  27     2117.97     1926.33     20.46 o 
   8   1  27       58.50       66.96      3.63 o 
   9   1  27       10.98       13.70      3.03 o 
  10   1  27        1.64        9.33      2.90 o 
  11   1  27       64.74       52.06      4.14 o 
   0   2  27       31.66       55.69      3.62 o 
   1   2  27      116.99       94.70      3.35 o 
   2   2  27        6.00        4.34      1.74 o 
   3   2  27     3287.24     3168.77     32.11 o 
   4   2  27        3.19       10.55      2.16 o 
   5   2  27      367.84      385.96      6.16 o 
   6   2  27        0.00       -1.25      2.21 o 
   7   2  27      188.88      181.81      4.55 o 
   8   2  27       37.07       46.64      3.19 o 
   9   2  27       27.60       32.05      3.02 o 
  10   2  27        3.93       -0.84      2.63 o 
   1   3  27        0.10        1.35      2.06 o 
   2   3  27      147.35      148.55      4.87 o 
   3   3  27      137.46      110.91      3.68 o 
   4   3  27      115.12       88.13      4.67 o 
   5   3  27       38.06       22.14      2.80 o 
   6   3  27        0.07       -0.26      2.37 o 
   7   3  27        0.54       -2.65      2.28 o 
   8   3  27        3.14        3.60      2.54 o 
   9   3  27        8.28        5.04      2.65 o 
  10   3  27        0.31       -2.30      2.72 o 
   0   4  27        0.73        3.67      3.21 o 
   1   4  27        9.44       13.72      2.22 o 
   2   4  27       65.22       70.45      3.46 o 
   3   4  27        2.09        3.13      1.82 o 
   4   4  27        0.03        1.99      2.33 o 
   5   4  27        5.32        4.13      2.69 o 
   6   4  27       10.97       10.73      3.33 o 
   7   4  27        7.77        7.83      3.09 o 
   8   4  27        4.37        7.55      2.90 o 
   9   4  27        0.03       -2.90      2.86 o 
   1   5  27       22.92        9.00      3.03 o 
   2   5  27       67.97       67.42      3.32 o 
   3   5  27       10.58        8.90      2.46 o 
   4   5  27        3.84        0.45      2.42 o 
   5   5  27      170.48      187.95      5.63 o 
   6   5  27        1.21       -4.26      2.84 o 
   7   5  27        0.19       -2.08      3.87 o 
   8   5  27       37.74       45.95      4.47 o 
   0   6  27       68.10       76.00      5.34 o 
   1   6  27        0.78       -1.19      3.35 o 
   2   6  27        2.55        5.71      2.49 o 
   3   6  27        0.01        4.76      2.62 o 
   4   6  27       28.76       24.89      3.08 o 
   5   6  27        0.56       -0.25      2.71 o 
   6   6  27        2.95        3.15      3.25 o 
   7   6  27        2.33        9.20      4.31 o 
   1   7  27        2.08        7.76      3.94 o 
   2   7  27       19.00       24.20      3.43 o 
   3   7  27        5.47        5.96      2.84 o 
   4   7  27       19.51       28.51      3.36 o 
   0   0  28     2159.15     1987.23     35.14 o 
   1   0  28        3.50        3.13      1.89 o 
   2   0  28      309.03      298.85      6.08 o 
   3   0  28        7.48       10.27      2.57 o 
   4   0  28      164.12      152.81      4.82 o 
   5   0  28      377.43      292.59      9.76 o 
   6   0  28      653.14      619.06     11.30 o 
   7   0  28        5.02       12.29      9.56 o 
   8   0  28      225.12      249.57      8.88 o 
   9   0  28      576.36      546.83     13.33 o 
  10   0  28       67.14       70.29      5.99 o 
  11   0  28       69.42       83.38      7.29 o 
   1   1  28      899.12      856.77      7.59 o 
   2   1  28      181.47      166.08      3.29 o 
   3   1  28       24.32       27.28      2.25 o 
   4   1  28      208.40      208.24      4.39 o 
   5   1  28        1.92       13.80      2.77 o 
   6   1  28       11.79       12.62      2.71 o 
   7   1  28        4.49       28.55      7.87 o 
   8   1  28       10.94       18.68      2.94 o 
   9   1  28        0.27        5.86      2.97 o 
  10   1  28      138.03      147.05      5.18 o 
   0   2  28      177.68      144.20      5.03 o 
   1   2  28        1.79       -0.09      1.98 o 
   2   2  28        4.29        4.70      1.96 o 
   3   2  28       17.74       41.70      6.84 o 
   4   2  28       92.80      103.96      3.46 o 
   5   2  28       97.30       95.63      3.74 o 
   6   2  28      114.03      106.08      3.66 o 
   7   2  28       91.10       90.63      3.68 o 
   8   2  28       70.06       82.66      3.69 o 
   9   2  28       35.10       38.90      3.92 o 
  10   2  28       35.00       35.87      3.24 o 
   1   3  28      488.34      522.82      7.70 o 
   2   3  28      233.96      195.54      7.58 o 
   3   3  28        3.23        7.05      2.25 o 
   4   3  28       12.76        3.84      2.59 o 
   5   3  28        3.41        2.89      2.49 o 
   6   3  28       43.36       51.96      3.64 o 
   7   3  28        0.36       -1.67      3.10 o 
   8   3  28       20.91       25.62      3.00 o 
   9   3  28        6.64       10.06      2.77 o 
  10   3  28        5.07        0.17      2.80 o 
   0   4  28      286.98      277.45      8.16 o 
   1   4  28       69.49       52.64      2.97 o 
   2   4  28       72.39       62.36      3.40 o 
   3   4  28       79.86       75.08      3.82 o 
   4   4  28      103.52       90.90      3.65 o 
   5   4  28       20.85        8.58      2.89 o 
   6   4  28       15.28       14.15      3.18 o 
   7   4  28       27.19       21.84      3.48 o 
   8   4  28        1.32        1.50      3.25 o 
   9   4  28       11.99       14.15      3.57 o 
   1   5  28       67.70       69.98      3.62 o 
   2   5  28        0.12        0.17      2.53 o 
   3   5  28       35.47       37.99      3.01 o 
   4   5  28        3.07        0.75      2.28 o 
   5   5  28        1.13        2.12      2.87 o 
   6   5  28        8.19        7.00      3.97 o 
   7   5  28       45.73       58.61      4.79 o 
   8   5  28       30.75       25.44      3.79 o 
   0   6  28       30.83       42.72      4.80 o 
   1   6  28        2.09        4.76      2.71 o 
   2   6  28       91.20       90.51      4.36 o 
   3   6  28        0.00       -0.86      2.55 o 
   4   6  28       21.51       12.76      2.90 o 
   5   6  28       17.46       16.93      3.23 o 
   6   6  28        7.27        8.19      4.81 o 
   1   7  28        3.01        6.20      2.93 o 
   2   7  28        9.40       15.03      3.66 o 
   3   7  28       92.08       99.33      4.43 o 
   1   1  29       16.52       47.11      2.03 o 
   2   1  29      702.01      605.85      7.59 o 
   3   1  29      214.23      227.81      4.49 o 
   4   1  29      768.37      764.56      9.22 o 
   5   1  29       41.74       51.74      3.11 o 
   6   1  29      133.44      115.51      4.10 o 
   7   1  29       27.64       38.94      3.47 o 
   8   1  29       80.98      104.69      4.24 o 
   9   1  29       10.23       13.97      3.01 o 
  10   1  29        0.34        4.67      3.44 o 
   0   2  29       61.70       58.12      3.73 o 
   1   2  29       23.05       40.76      2.65 o 
   2   2  29      103.33       91.38      3.17 o 
   3   2  29      151.95      151.64      4.41 o 
   4   2  29      223.37      211.91      4.52 o 
   5   2  29       22.90       31.92      2.72 o 
   6   2  29      232.18      213.46      5.37 o 
   7   2  29      190.99      171.44      4.57 o 
   8   2  29       15.61        6.55      2.65 o 
   9   2  29        0.46       -3.83      3.66 o 
  10   2  29       22.34       25.68      3.23 o 
   1   3  29       39.73       60.19      2.97 o 
   2   3  29        2.24        7.63      2.54 o 
   3   3  29      181.80      154.61      4.21 o 
   4   3  29      303.85      248.97      5.89 o 
   5   3  29       32.66       55.24      3.65 o 
   6   3  29       52.47       46.14      3.43 o 
   7   3  29        1.31       -0.02      2.69 o 
   8   3  29        0.12       -0.19      3.01 o 
   9   3  29       29.97       32.73      3.70 o 
   0   4  29      277.55      250.62      7.98 o 
   1   4  29       56.65       54.57      3.34 o 
   2   4  29       93.00       91.10      3.91 o 
   3   4  29       20.96       39.37      4.34 o 
   4   4  29       47.47       51.15      3.65 o 
   5   4  29        1.05       -0.52      2.78 o 
   6   4  29        0.69        0.10      2.89 o 
   7   4  29       29.22       36.13      4.19 o 
   8   4  29        4.10        2.04      3.85 o 
   1   5  29        0.03        7.56      2.59 o 
   2   5  29       30.61       25.92      2.98 o 
   3   5  29       20.95       29.48      3.12 o 
   4   5  29       32.82       33.04      3.83 o 
   5   5  29       71.58       65.41      4.69 o 
   6   5  29        0.97       -1.44      3.34 o 
   7   5  29       10.38       11.00      3.70 o 
   0   6  29       14.52       10.79      6.25 o 
   1   6  29        8.37        8.78      3.22 o 
   2   6  29       53.07       52.58      4.22 o 
   3   6  29       12.05        8.72      2.77 o 
   4   6  29       19.42       17.88      3.92 o 
   5   6  29       27.12       26.57      4.86 o 
   1   7  29        1.73        0.17      3.05 o 
   2   7  29        0.76       -0.45      3.12 o 
   0   0  30      958.21      830.33     24.08 o 
   1   0  30       26.70       41.10      3.06 o 
   2   0  30      139.72      163.44      7.25 o 
   3   0  30      189.06      214.15      6.14 o 
   4   0  30      857.25      850.79     12.63 o 
   5   0  30      161.85      128.19      6.33 o 
   6   0  30       89.73      114.19      6.21 o 
   7   0  30       90.39       96.98     10.77 o 
   8   0  30       42.61       52.59      5.64 o 
   9   0  30      141.82      133.39      8.07 o 
  10   0  30       19.76       16.89      4.73 o 
   1   1  30      200.52      195.05      3.60 o 
   2   1  30        4.07       33.51      2.66 o 
   3   1  30       20.62       27.46      2.94 o 
   4   1  30      169.04      187.27      4.34 o 
   5   1  30       45.87       60.30      3.25 o 
   6   1  30       58.45       49.47      3.26 o 
   7   1  30       17.00       24.34      2.99 o 
   8   1  30      330.06      301.60      6.24 o 
   9   1  30       15.54       10.83      3.15 o 
  10   1  30       86.86       78.19      4.57 o 
   0   2  30       74.07       67.69      4.63 o 
   1   2  30      192.71      177.79      4.24 o 
   2   2  30      800.92      647.16      9.21 o 
   3   2  30       16.85       37.42      4.13 o 
   4   2  30      579.66      558.04      8.40 o 
   5   2  30      100.76      111.39      3.70 o 
   6   2  30        2.45        3.67      2.64 o 
   7   2  30       46.43       39.06      3.04 o 
   8   2  30        0.14       -1.98      2.54 o 
   9   2  30        0.85        0.21      2.66 o 
   1   3  30       86.53       91.22      3.40 o 
   2   3  30       11.91       10.88      1.92 o 
   3   3  30       46.68       54.06      3.50 o 
   4   3  30        0.00        4.82      2.80 o 
   5   3  30       10.67        7.05      2.96 o 
   6   3  30        8.12        6.60      2.75 o 
   7   3  30       32.11       31.49      4.28 o 
   8   3  30       18.48       17.41      3.33 o 
   9   3  30        2.51       -3.90      3.09 o 
   0   4  30        0.00       10.07      3.54 o 
   1   4  30        0.36        3.84      2.46 o 
   2   4  30      220.00      151.23      7.81 o 
   3   4  30        2.57        2.21      2.35 o 
   4   4  30        6.86        1.40      2.74 o 
   5   4  30       69.78       60.43      5.06 o 
   6   4  30       15.71       13.65      3.35 o 
   7   4  30        5.34       -3.58      4.40 o 
   8   4  30        5.48        4.48      3.58 o 
   1   5  30       78.22       76.17      3.85 o 
   2   5  30       19.40       16.52      2.94 o 
   3   5  30        0.26        1.37      2.44 o 
   4   5  30        0.63        1.15      2.90 o 
   5   5  30        1.98       -0.37      3.50 o 
   6   5  30        9.76        4.62      4.03 o 
   7   5  30        0.68       -0.27      4.20 o 
   0   6  30        1.18        1.38      3.66 o 
   1   6  30       11.77       18.51      3.10 o 
   2   6  30       27.42       31.41      3.51 o 
   3   6  30       49.74       60.37      3.69 o 
   4   6  30        5.83        5.52      2.93 o 
   5   6  30        0.22       -0.79      4.87 o 
   1   1  31      133.68      147.76      3.45 o 
   2   1  31      530.93      536.55      7.17 o 
   3   1  31       88.03       99.98      3.65 o 
   4   1  31      233.33      254.57      5.29 o 
   5   1  31      590.45      585.13      8.41 o 
   6   1  31        6.89        4.22      2.58 o 
   7   1  31       87.99       84.00      3.85 o 
   8   1  31       18.76       34.70      3.92 o 
   9   1  31       10.63       14.53      3.29 o 
   0   2  31      121.02      157.76      6.09 o 
   1   2  31      116.42      141.14      3.98 o 
   2   2  31       60.18       80.69      7.37 o 
   3   2  31       18.90       35.84      2.91 o 
   4   2  31        9.23       24.43      2.86 o 
   5   2  31      374.60      351.73      7.25 o 
   6   2  31        1.28        1.31      2.42 o 
   7   2  31        0.05       -0.32      3.13 o 
   8   2  31        7.90       16.13      2.91 o 
   9   2  31       22.18        9.86      2.94 o 
   1   3  31      187.94      152.83      4.83 o 
   2   3  31       93.19       97.70      4.04 o 
   3   3  31        2.23        9.56      2.68 o 
   4   3  31       23.15       24.46      3.94 o 
   5   3  31       73.81       74.70      4.08 o 
   6   3  31       10.37        5.91      3.29 o 
   7   3  31        0.56       -0.24      3.12 o 
   8   3  31       17.62       27.36      3.84 o 
   0   4  31       34.55       33.67      4.23 o 
   1   4  31       15.83       15.81      3.80 o 
   2   4  31        0.18        6.84      2.38 o 
   3   4  31       14.63       17.59      2.68 o 
   4   4  31        4.94        2.65      2.91 o 
   5   4  31        5.02        1.52      4.67 o 
   6   4  31       20.73       25.18      3.99 o 
   7   4  31        2.20       -3.26      5.04 o 
   1   5  31        6.92        4.72      3.20 o 
   2   5  31        3.27        4.44      3.89 o 
   3   5  31       28.21       25.51      3.38 o 
   4   5  31       23.37       16.13      4.47 o 
   5   5  31        7.92        3.52      3.26 o 
   6   5  31       15.91       12.88      4.39 o 
   0   6  31        0.92        1.55      3.84 o 
   1   6  31       41.62       50.38      3.59 o 
   2   6  31       44.02       46.17      3.77 o 
   3   6  31        8.47       11.93      3.24 o 
   4   6  31        2.02       -5.44      4.24 o 
   0   0  32      292.38      251.53     12.32 o 
   1   0  32       68.13       75.36      7.26 o 
   2   0  32     1034.58     1023.33     14.25 o 
   3   0  32      397.27      409.86      8.94 o 
   4   0  32       35.89       62.35      5.06 o 
   5   0  32       12.54        4.83      3.77 o 
   6   0  32       36.48       49.14      4.87 o 
   7   0  32       34.18       42.28      4.90 o 
   8   0  32       15.71       36.11      5.19 o 
   9   0  32       12.69       20.36      5.01 o 
   1   1  32      174.82      178.93      4.11 o 
   2   1  32        0.95       33.82      3.17 o 
   3   1  32      343.97      337.39      5.88 o 
   4   1  32       89.19       93.20      3.63 o 
   5   1  32       24.98       24.84      2.76 o 
   6   1  32        2.96        0.36      2.39 o 
   7   1  32       36.44       42.34      3.25 o 
   8   1  32      113.21      126.17      6.47 o 
   9   1  32        3.08        7.39      4.37 o 
   0   2  32       79.28      127.66      8.50 o 
   1   2  32        8.68       14.96      2.37 o 
   2   2  32       91.79       97.38      4.39 o 
   3   2  32       14.79       31.12      3.08 o 
   4   2  32        5.93       14.43      2.66 o 
   5   2  32       30.28       20.60      3.15 o 
   6   2  32        0.04       -1.30      2.65 o 
   7   2  32       52.40       58.28      4.52 o 
   8   2  32        3.61       11.20      3.59 o 
   9   2  32       65.23       78.73      3.95 o 
   1   3  32        5.31        1.92      2.29 o 
   2   3  32        3.28       11.88      2.97 o 
   3   3  32       37.52       36.30      3.28 o 
   4   3  32        0.57        2.01      2.72 o 
   5   3  32        1.77        2.40      3.01 o 
   6   3  32        6.81        7.82      4.16 o 
   7   3  32       64.85       69.29      6.81 o 
   8   3  32        0.41       -0.08      4.61 o 
   0   4  32      123.17       86.24      7.01 o 
   1   4  32       21.21        4.82      4.01 o 
   2   4  32       76.43       64.60      4.50 o 
   3   4  32       46.86       38.87      3.49 o 
   4   4  32        3.94       -1.16      2.74 o 
   5   4  32        3.19       -0.52      2.82 o 
   6   4  32       30.04       33.55      5.96 o 
   7   4  32       97.35      115.50      6.79 o 
   1   5  32        5.36        7.48      2.67 o 
   2   5  32       22.49       14.96      2.98 o 
   3   5  32       26.00       28.56      3.17 o 
   4   5  32       33.24       45.37      3.79 o 
   5   5  32       10.93       10.06      3.32 o 
   0   6  32       12.25       12.62      4.15 o 
   1   6  32       38.55       49.62      5.31 o 
   2   6  32        4.62        6.55      3.01 o 
   3   6  32        1.22        3.87      3.04 o 
   1   1  33        5.47       12.32      2.37 o 
   2   1  33      818.45      749.85      9.94 o 
   3   1  33      170.67      198.22      6.04 o 
   4   1  33       53.61       55.06      3.23 o 
   5   1  33       16.59       11.90      2.52 o 
   6   1  33       48.21       66.19      3.47 o 
   7   1  33        0.46        2.26      2.94 o 
   8   1  33      305.97      301.53      7.06 o 
   0   2  33        4.68        3.00      3.43 o 
   1   2  33       22.77       28.65      2.89 o 
   2   2  33       23.50       29.47      3.87 o 
   3   2  33       25.20       31.91      3.43 o 
   4   2  33       20.42       19.93      3.01 o 
   5   2  33        1.11        2.65      2.97 o 
   6   2  33      110.98      107.48      5.44 o 
   7   2  33       19.33       19.49      3.52 o 
   8   2  33      134.05      148.42      5.30 o 
   1   3  33        2.30        1.76      2.99 o 
   2   3  33       25.39       32.49      3.11 o 
   3   3  33        7.02        5.18      3.78 o 
   4   3  33       68.85       65.47      3.96 o 
   5   3  33       18.84        9.97      3.19 o 
   6   3  33       24.06       19.80      3.92 o 
   7   3  33        1.51        6.39      4.12 o 
   0   4  33       28.12       13.21      3.73 o 
   1   4  33       36.20       43.35      3.27 o 
   2   4  33       13.01       27.14      4.47 o 
   3   4  33       31.88       35.95      3.58 o 
   4   4  33        0.15        0.02      2.82 o 
   5   4  33        7.75        5.12      3.77 o 
   6   4  33        7.31        4.56      4.88 o 
   1   5  33       33.58       45.68      3.55 o 
   2   5  33        2.43        4.36      2.80 o 
   3   5  33       25.63       33.21      4.13 o 
   4   5  33       12.97       22.02      4.03 o 
   5   5  33       43.88       59.12      5.27 o 
   0   6  33        4.23        5.42      5.58 o 
   1   6  33        0.41        2.54      3.52 o 
   0   0  34      540.11      524.99     18.31 o 
   1   0  34       16.80        8.17      3.04 o 
   2   0  34       55.50       70.51      5.43 o 
   3   0  34      127.76      126.02      6.24 o 
   4   0  34        4.44       -1.15      3.33 o 
   5   0  34       36.45       58.41      5.29 o 
   6   0  34        4.30        7.88      4.23 o 
   7   0  34       24.00       20.88      4.50 o 
   8   0  34       80.26       92.01      6.65 o 
   1   1  34      103.40      104.76      4.10 o 
   2   1  34        0.74       29.18      4.21 o 
   3   1  34       94.94      135.12      4.58 o 
   4   1  34       12.14       14.50      2.50 o 
   5   1  34        6.79       14.53      2.71 o 
   6   1  34       12.41       19.25      3.16 o 
   7   1  34        6.90       10.33      3.14 o 
   8   1  34        8.82       14.71      3.31 o 
   0   2  34       78.85       61.62      6.13 o 
   1   2  34        8.47        6.89      4.21 o 
   2   2  34       51.40       60.10      7.35 o 
   3   2  34       22.82       29.57      3.11 o 
   4   2  34      112.61       93.09      4.32 o 
   5   2  34       11.05        2.39      2.95 o 
   6   2  34       19.85       23.08      4.49 o 
   7   2  34        0.19        1.21      3.04 o 
   1   3  34        5.69       10.32      2.71 o 
   2   3  34       17.95       23.92      3.47 o 
   3   3  34       56.90       62.84      3.77 o 
   4   3  34       13.76       18.64      3.19 o 
   5   3  34        0.96       -1.17      3.77 o 
   6   3  34        0.10       -2.47      5.21 o 
   7   3  34        4.89        2.18      3.56 o 
   0   4  34       13.64       26.33      4.30 o 
   1   4  34        0.26        5.31      2.69 o 
   2   4  34        6.84       17.19      3.49 o 
   3   4  34       40.38       58.20      3.89 o 
   4   4  34        9.54        8.10      3.07 o 
   5   4  34        0.19       -1.64      3.53 o 
   6   4  34        7.40        8.52      3.54 o 
   1   5  34        1.78        4.96      3.43 o 
   2   5  34        0.09        4.81      3.71 o 
   3   5  34        6.65        8.91      3.58 o 
   4   5  34       95.48      113.92      6.56 o 
   1   1  35       47.52       42.26      3.35 o 
   2   1  35       52.19       53.55      4.94 o 
   3   1  35      178.50      183.09      5.80 o 
   4   1  35        3.19        4.25      2.74 o 
   5   1  35        9.49       10.49      2.85 o 
   6   1  35       52.16       49.64      3.65 o 
   7   1  35       16.45       22.01      3.39 o 
   0   2  35        0.00        3.24      2.61 o 
   1   2  35       30.68       53.31      4.43 o 
   2   2  35       95.45      115.97      6.26 o 
   3   2  35       90.26      102.56      4.30 o 
   4   2  35       54.76       68.10      3.98 o 
   5   2  35        1.16       -4.70      3.13 o 
   6   2  35        3.32        4.17      3.40 o 
   7   2  35       20.87       15.79      4.76 o 
   1   3  35       17.27       19.38      4.67 o 
   2   3  35        3.37        3.14      2.99 o 
   3   3  35        0.28        3.54      3.23 o 
   4   3  35        1.45        0.46      3.00 o 
   5   3  35        8.27        9.81      4.52 o 
   6   3  35       29.40       46.54      6.90 o 
   0   4  35        7.03        7.15      4.58 o 
   1   4  35       42.73       54.13      3.64 o 
   2   4  35       47.28       54.98      4.17 o 
   3   4  35      171.14      155.35      5.83 o 
   4   4  35       80.72       77.28      4.39 o 
   5   4  35       28.28       29.16      5.20 o 
   1   5  35       10.82       12.36      3.57 o 
   2   5  35        4.08       11.23      3.80 o 
   1   0  36       11.94       -1.60      3.79 o 
   2   0  36      305.29      323.31      9.00 o 
   3   0  36       93.58       78.10      6.78 o 
   4   0  36        5.21        8.82      3.97 o 
   5   0  36       13.06       13.26      4.25 o 
   6   0  36        2.87       -0.25      4.78 o 
   7   0  36       73.77       56.66      5.64 o 
   1   1  36       60.50       53.53      6.71 o 
   2   1  36        0.07        8.17      2.58 o 
   3   1  36        5.78       11.47      2.72 o 
   4   1  36       44.01       45.65      3.95 o 
   5   1  36        2.02        6.83      3.29 o 
   6   1  36       17.27       26.05      3.37 o 
   7   1  36        1.66        1.66      2.98 o 
   0   2  36       24.07       12.57      8.63 o 
   1   2  36        0.72        9.45      4.16 o 
   2   2  36       25.40       34.02      3.54 o 
   3   2  36        0.00        7.82      2.88 o 
   4   2  36       45.92       37.55      3.60 o 
   5   2  36        3.59        5.65      3.28 o 
   6   2  36       26.37       23.85      5.58 o 
   1   3  36      127.04      145.83      5.34 o 
   2   3  36       69.35       85.08      4.51 o 
   3   3  36       34.14       43.10      3.68 o 
   4   3  36        0.20       -3.46      3.00 o 
   5   3  36        8.23        4.25      4.58 o 
   0   4  36       50.80       39.58      4.87 o 
   1   4  36        9.84       13.37      5.19 o 
   2   4  36       66.37       82.56      4.80 o 
   3   4  36        1.75        5.71      3.38 o 
   4   4  36        0.17        2.27      3.13 o 
   1   1  37        0.83        5.49      2.37 o 
   2   1  37      102.61      122.69      8.45 o 
   3   1  37       64.70       72.73      4.81 o 
   4   1  37       40.82       47.59      4.12 o 
   5   1  37        3.28        6.10      3.38 o 
   6   1  37        0.00       -0.38      3.16 o 
   0   2  37       64.47       67.03      8.00 o 
   1   2  37       14.77       23.70      3.45 o 
   2   2  37       22.31       31.89      4.54 o 
   3   2  37        5.43       12.70      3.06 o 
   4   2  37       21.28       20.78      3.42 o 
   5   2  37        1.55        0.65      3.78 o 
   1   3  37       25.61       44.13      4.46 o 
   2   3  37        0.41        8.32      4.50 o 
   3   3  37       21.88       45.06      4.13 o 
   4   3  37        1.09       -0.86      3.00 o 
   0   4  37       56.21       64.94      5.51 o 
   1   4  37       17.48       23.90      6.03 o 
   2   4  37        1.21        5.16      3.99 o 
   3   4  37        2.22        6.43      3.52 o 
   2   0  38       74.15       92.98      7.65 o 
   3   0  38        4.74       12.45      4.07 o 
   4   0  38      154.33      150.64      7.14 o 
   5   0  38        0.27       10.00      4.32 o 
   1   1  38       39.06       43.36      4.80 o 
   2   1  38       66.30       93.19      5.61 o 
   3   1  38        6.99        8.62      3.61 o 
   4   1  38        6.65       13.01      3.80 o 
   5   1  38        7.96       11.08      3.42 o 
   0   2  38      190.16      243.39     10.68 o 
   1   2  38        0.44        2.80      4.24 o 
   2   2  38       83.20      103.73      4.88 o 
   3   2  38        1.49        4.51      3.28 o 
   4   2  38       14.83       15.10      3.35 o 
   5   2  38        0.15       -4.81      3.20 o 
   1   3  38       29.48       52.21      4.09 o 
   2   3  38       28.90       32.73      3.82 o 
   3   3  38       11.39       16.76      4.38 o 
   1   1  39        0.11        6.91      7.52 o 
   2   1  39      114.17      130.69      6.76 o 
   3   1  39      105.93      120.01      6.51 o 
   4   1  39        8.67       18.93      4.11 o 
   0   2  39        1.22       10.25      4.73 o 
   1   2  39        0.35        3.54      3.90 o 
   2   2  39       11.94       13.74      5.48 o 
   3   2  39       24.90       38.53      4.02 o 
   1   3  39        6.78       27.80      5.17 o 
   2   3  39       33.42       47.62      5.18 o 
   3   0  40       10.36       16.18     11.19 o 
   1   1  40       17.33       36.88      4.93 o 
   2   1  40        4.27       20.07      4.37 o 
   3   1  40        2.66       14.62      4.61 o 
   0   2  40       35.34       46.51     18.62 o 
   1   2  40       31.20       55.46      9.96 o 
   2   2  40       11.67       19.75      3.55 o 
                                                 
